# Supplementary material for: An emerging role for cyclic dinucleotide phosphodiesterase and nanoRNase activities in Mycoplasma bovis: Securing survival in cell culture
Source: PLoS Pathog. 2020 Jun 29;16(6):e1008661. doi: 10.1371/journal.ppat.1008661 (PMC7373297; doi:10.1371/journal.ppat.1008661)
Supplement: S1 Table — (XLSX) [file ppat.1008661.s007.xlsx]

## Sheet: S1 Table 
	Table S1. Proteins differentially expressed in M. bovis mutant T9.386
	Protein ID	Mass/Da	T9.386/HB0801		Product	Conserve domain	Domain location	KEGG Pathway
			Ratio	p-value
	Up-regulated
	Mbov_0207	26.588	39.374	0.0001907	hypothetical protein	none	not applicable
	Mbov_0659	73.807	26.817	0.00731	putative lipoprotein	Peptidase_S41 Superfamily	489-614
	Mbov_0489	73.314	10.455	0.0026529	putative lipoprotein	none	not applicable
	Mbov_0467	77.2	10.117	0.0141142	putative transmembrane protein	DUF285, SMC_N superfamily	513-655, 440-553, 322-433, 29-236
	Mbov_0119	75.358	9.4587	0.0072438	putative lipoprotein	CYK3 super family	423-587
	Mbov_0709	37.088	6.087	0.0331603	DNA adenine methylase	Dam	13-309	mbi03430
	Mbov_0756	48.667	4.938	0.0221501	putative transmembrane protein	MFS_3 Superfamily	16-203
	Mbov_0193	66.763	4.87	0.006072	putative membrane lipoprotein	MATE_like super family	22-520
	Mbov_0324	28.052	3.781	1.13e-05	glpF glycerol uptake facilitator protein	GlpF	4-256
	Mbov_0658	73.141	3.639	0.0001249	periplasmic protease	Peptidase_S41	355-516
	Mbov_0341	265.19	3.334	0.0349308	hypothetical protein	none	not applicable
	Mbov_0446	66.309	3.294	0.0016589	hypothetical protein	none	not applicable
	Mbov_0461	21.476	3.228	0.015937	hypothetical protein	none	not applicable
	Mbov_0353	40.161	3.05	0.0007055	adh alcohol dehydrogenase	CAD3	23-364	mbi00010/00561/00625/00626/01100/01110/01120/01130/01220
	Mbov_0354	48.528	3.011	0.0300636	hypothetical protein	none	not applicable
	Mbov_0325	56.56	3.01	0.0001233	glpK glycerol kinase	FGGY_EcGK_like	4-492	mbi01100
	Mbov_0729	34.371	2.853	0.0012442	putative lipoprotein	Peptidase_C19 super family	58-223 & 189-286
	Mbov_0374	83.284	2.699	0.0001783	putative lipoprotein	none	not applicable
	Mbov_0468	65.701	2.596	6.116e-06	putative lipoprotein	none	not applicable
	Mbov_0516	83.797	2.59	0.0027476	putative transmembrane protein	predic_Ig_block	5-732
	Mbov_0798	30.425	2.526	0.0097513	variable surface lipoprotein	none	not applicable
	Mbov_0797	34.601	2.451	0.004475	variable surface lipoprotein	none	not applicable
	Mbov_0803	44.068	2.373	0.0468023	putative lipoprotein	Mycoplas_LppA super family	60-340
	Mbov_0350	82.802	2.15	0.00121	putative lipoprotein	none	not applicable
	Mbov_0696	24.229	2.138	0.0001418	putative lipoprotein	SMC_N super family	99-211
	Mbov_0020	34.674	2.096	0.0069051	sugar ABC transporter permease	YufQ	1-324
	Mbov_0219	26.771	2.066	0.0028384	putative lipoprotein	none	not applicable
	Mbov_0289	80.564	2.028	0.0030262	putative membrane	Peptidase_S41 super family	409-603
	Mbov_0518	96.687	2.0245	0.0032343	putative lipoprotein	none	not applicable
	Mbov_0364	52.554	2.009	0.0063157	hypothetical protein	none	not applicable
	Down-regulated
	Mbov_0327	37.833	0.024	5.255e-05	exopolyphosphatase-related proteins	NrnA	6-316	mbi01100/01120
	Mbov_0739	69.998	0.282	0.0002381	putative lipoprotein	UgpB super family	237-529
	Mbov_0280	37.54	0.286	0.0007645	putative lipoprotein	none	not applicable
	Mbov_0782	24.929	0.292	0.0004165	hypothetical protein	none	not applicable
	Mbov_0742/Mbov_0853	46.866	0.332	0.0081505	glycerol ABC transporter ATP binding component	MalK/ MalK	11-401/ 8-215	mbi02010
	Mbov_0274	66.47	0.408	0.0003587	putative lipoprotein	UgpB super family	1-267
	Mbov_0672	34.327	0.425	0.0217721	hypothetical protein	none	not applicable
	Mbov_0305	68.718	0.447	0.0008436	putative transmembrane protein	RNase_E_G super family & IFT57 super family	383-492 & 158-243
	mbi00010 Glycolysis / Gluconeogenesis
	mbi00561 Glycerolipid metabolism
	mbi00625 Chloroalkane and chloroalkene degradation
	mbi00626 Naphthalene degradation
	mbi01100 Metabolic pathways
	mbi01110 Biosynthesis of secondary metabolites
	mbi01120 Microbial metabolism in diverse environments
	mbi01130 Biosynthesis of antibiotics
	mbi01220 Degradation of aromatic compounds
	mbi02010 ABC transporters
	mbi03430 Mismatch repair
