# Supplementary material for: An emerging role for cyclic dinucleotide phosphodiesterase and nanoRNase activities in Mycoplasma bovis: Securing survival in cell culture
Source: PLoS Pathog. 2020 Jun 29;16(6):e1008661. doi: 10.1371/journal.ppat.1008661 (PMC7373297; doi:10.1371/journal.ppat.1008661)
Supplement: S2 Table — (XLSX) [file ppat.1008661.s008.xlsx]

## Sheet: Table S2.1 Plasmids
	Table S2.1 DNA constructions
	Name	Description
	pMT85	Tn4001-based plasmid used as mutagenesis vector, Gmr
	pOH/P	Complementation vector, Puror
	pCT-T9.386	pOH/P vector inserted with Mbov_0328-0327 coding region under the control of the M. agalactiae P40 lipoprotein promoter, Puror
	pCN-T9.386	pOH/P vector inserted with Mbov_0328-0327 coding region surrounded by its upstream and downstream non-coding regions, Puror
	pCN-T9.386291H	Derivative of pCN-T9.386 vector with the amino acid change H291A was introduced in Mbov_0328, Puror
	pET28b(+)	Expression plasmid; Kanr
	pMbov_0327	pET-28b(+) encoding recombinant protein rMbovP327, Kanr
	pMbov_0328	pET-28b(+) encoding recombinant protein rMbovP328, Kanr
	pMbov_0328GGGG	pET-28b(+) encoding recombinant protein rMbovP328_287GGGG290, Kanr
	pMbov_0328291H	pET-28b(+) encoding recombinant protein rMbovP328_H291, Kanr
	pMbovGdp120-666	pET-28b(+)encoding recombinant protein rMbovGdpP120-666, Kanr
	pMbovGdp158-666	pET-28b(+)encoding recombinant protein rMbovGdpP158-666, Kanr
	pMbovGdp329-666	pET-28b(+)encoding recombinant protein rMbovGdpP329-666 , Kanr
	pMbov_0280	pET-30a(+) encoding recombinant protein rMbovP280, Kanr
	pMbov_0468	pET-30a(+) encoding recombinant protein rMbovP468, Kanr
	pMbov_0669	pET-30a(+) encoding recombinant protein rMbovP669, Kanr
	pMbov_0739	pET-30a(+) encoding recombinant protein rMbovP739, Kanr

## Sheet: Table S2.2 Oligonucleotides
Table S2.2 Oligonucleotide primers used in the present study
Primers	Sequences (5’- 3’)	Purpose a
0328A1	CATGCCATGGGCATGAAAATAGGTAATGCA	Mbov_0328 upstream primer for PCR
0328A2	CATAGTGCTCATCAACCCAGA	Mutation of the code from UGA to UGG
0328B1	ATATCTGGGTTGATGAGCACTAT
0328B2	TCTCTGATTAACAATCCATTTTGCTT
0328C1	GCAAAATGGATTGTTAATCAGAGAG
0328C2	ATTGTATAAAGAAGGCCCAGCA
0328D1	CTGGGCCTTCTTTATACAATTAGAA
0328D2	TAATTACATCATTAACTTGACTCCATTTAG
0328E1	ACTAAATGGAGTCAAGTTAATGATGTAAT
0328E2	CCGCTCGAGTTTTGCCTCCCATTCAATAATTA	Mbov_0328 downstream primer for PCR
Gm A1	ACATGAATTACACGAGGGC	Detection of gentamycin resistant gene in transposon
Gm A2	GTTCTTCTTCTGACATAGTAG
CTranscript For	TCTCTCTTTAAAGTTAGCATCAACA	Detection of co-transcription between Mbov_0327 and Mbov_0328
CTranscript Rev	AAGGCAGAGTTTTATACTATGAGGT
CPT9.386 For	CGGGATCCATGAAAATAGGTAATGCAAAAGTTGC	Amplification of 0327-0328 coding fragment
CPT9.386 Rev	CATGCCATGGTTATTTAATTTGGTTATCATTACCATATTTTTCTCA
CNT9.386 For	AAAGCGGCCGCATGTTGCAGCAATTGTAGGTAG	Amplification of 0327-0328 coding and non-coding fragment
CNT9.386 Rev	AAAGCGGCCGCTGAGTGTACTAACAACCAAAGGTG
mTn For 1	GACCTACACCGAACTGAGATACC	mapping of mTn insertions
Link Rev 1	CCAGTGTGCTGGAATTGCCC
mTn For 2	CCTGCGTTATCCCCTGATTCTG
Link Rev 2	GCAGATATCCATCACACTGGCG
mTn Seq 3	CCTTTGAGTGAGCTGATACCGCTC
a mTn insertion sites were amplified by using oligonucleotides of mTn For 1/Link Rev 1 and mTn For 2/Link Rev 2. mTn Seq 3 was used for sequencing the link between transposon and M. bovis genomic DNA. The restriction sites for endonuclease Nco I and Xho I are underlined; Nucleotide substitutions are in bold letters.

## Sheet: Table S2.3 Recombinant proteins
Table S2.3 Recombinant proteins
Name	Description
rMbovP327	His-tagged recombinant protein derived from Mbov_0327
rMbovP328	His-tagged recombinant protein derived from Mbov_0328
rMbovP328_H291	Derivative of rMbovP328, in which amino acid residue H291 was changed to alanine
rMbovP328_287GGGG290	Derivative of rMbovP328, in which amino acid residues 287 to 290 (GGGG) were changed to alanine
rMbovGdpP120-666	His-tagged recombinant protein derived from Mbov_0279 - amino acid residues 120 to 666
rMbovGdpP158-666	His-tagged recombinant protein derived from Mbov_0279 - amino acid residues 158 to 666
rMbovGdpP329-666	His-tagged recombinant protein derived from Mbov_0279 - amino acid residues 329 to 666
rMbovP280	His-tagged recombinant protein derived from Mbov_0280
rMbovP468	His-tagged recombinant protein derived from Mbov_0468
rMbovP669	His-tagged recombinant protein derived from Mbov_0669
rMbovP739	His-tagged recombinant protein derived from Mbov_0739
