# Supplementary material for: An emerging role for cyclic dinucleotide phosphodiesterase and nanoRNase activities in Mycoplasma bovis: Securing survival in cell culture
Source: PLoS Pathog. 2020 Jun 29;16(6):e1008661. doi: 10.1371/journal.ppat.1008661 (PMC7373297; doi:10.1371/journal.ppat.1008661)
Supplement: S1 Data — (XLSX) [file ppat.1008661.s009.xlsx]

## Sheet: Figure 1a
Growth curves of strain HB0801 under co-cultivation with host cells
log CFU/mL	MEM-EBL				MEM				MEM-EBL				MEM				MEM-EBL				MEM				MEM-EBL				MEM
0h	6.90309	6.95904	6.96379		6.93952	6.91908	6.91908		5.95424	5.91381	5.95424		5.93952	5.93952	5.94448		4.9345	4.91381	4.98227		4.89763	4.90309	4.88081		3.96379	3.98227	3.89763		3.96848	3.89763	3.94448
24h	7.0086	7.03342	6.90848		6.90848	6.90309	6.90848		6.75587	6.69897	6.81954		6.0086	6.03342	5.99123		6.66276	6.49136	6.62325		4.96848	4.97313	4.95904		6.62325	6.85126	6.36173		4.00432	4.03743	4.03342
48h	6.73239	6.62325	6.6902		6.47712	6.27875	6.27875		6.57978	6.38021	6.51851		4.11394	4.14613	4.39794		6.4624	6.17609	5.90309		2.47712	2.47712	2.90309		6.20951	6.11394	6.12711		<2*	<2*	<2*
72h	6.5563	6.5563	6.57978		6.23045	6.11394	6.11394		6.65321	6.70757	6.6902		5.27875	5.17609	5.27875		6.75587	6.716	5.75587		3.17609	3.23045	3.20412		6.62325	6.54407	6.5682		<2*	<2*	<2*
<2*: Detection limit
	MEM-EBL				MEM				MEM-EBL				MEM				MEM-EBL				MEM				MEM-EBL				MEM
	mean	std deviation	SEM		mean	std deviation	SEM		mean	std deviation	SEM		mean	std deviation	SEM		mean	std deviation	SEM		mean	std deviation	SEM		mean	std deviation	SEM		mean	std deviation	SEM
0h	6.94197	0.0337575	0.0194899		6.92589	0.0118016	0.00681367		5.94077	0.0233417	0.0134763		5.94117	0.00286597	0.00165467		4.94353	0.0351104	0.020271		4.89384	0.0116099	0.00670299		3.9479	0.0445038	0.0256943		3.93686	0.0360372	0.0208061
24h	6.9835	0.0661425	0.0381874		6.90669	0.0031148	0.00179833		6.75813	0.0603186	0.034825		6.01108	0.0212083	0.0122446		6.59246	0.0897513	0.0518179		4.96688	0.00717779	0.0041441		6.61208	0.244956	0.141425		4.02506	0.0180685	0.0104318
48h	6.68195	0.0550382	0.0317763		6.34488	0.114527	0.0661223		6.49284	0.102234	0.0590248		4.21934	0.155509	0.0897833		6.18053	0.27968	0.161474		2.61911	0.245933	0.14199		6.15019	0.0517984	0.0299058
72h	6.56413	0.0135562	0.00782667		6.15278	0.0672642	0.038835		6.68366	0.0277617	0.0160282		5.24453	0.0592725	0.034221		6.40925	0.566191	0.326891		3.20355	0.0271834	0.0156944		6.57851	0.0405838	0.023431

## Sheet: Figure 1b
Growth phenotype of M. bovis and selected mutants under axenic (PPLO) and cell culture (EBL) conditions
	EBL				PPLO
T5.55	3200000	3600000	4700000		840000000	900000000	870000000
T5.124	3500000	3700000	2600000		660000000	410000000	470000000
T5.201	2800000	2000000	2600000		530000000	590000000	580000000
T5.251	150000	120000	70000		29000000	17000000	18000000
T5.355	3200000	2800000	2800000		790000000	870000000	670000000
T5.359	3700000	4600000	4000000		690000000	820000000	760000000
T5.362	920000	870000	890000		1000000	1100000	900000
T5.384	3500000	3100000	3200000		650000000	810000000	610000000
T5.735	3700000	3300000	3500000		740000000	850000000	640000000
T5.761	3200000	5000000	3600000		880000000	790000000	870000000
T5.791	2600000	2400000	3600000		840000000	860000000	870000000
T5.794	2100000	2100000	1200000		680000000	660000000	800000000
T5.808	340000	450000	540000		15000000	12000000	9000000
T5.813	580000	480000	330000		440000000	570000000	640000000
T6.23	1600000	2100000	2100000		920000000	760000000	690000000
T6.35	2200000	3000000	3800000		670000000	650000000	610000000
T6.37	3800000	4300000	4200000		940000000	960000000	1000000000
T6.123	3400000	3300000	3800000		840000000	870000000	980000000
T6.129	3500000	2900000	3900000		1000000000	990000000	840000000
T6.206	2300000	1400000	1300000		620000000	550000000	610000000
T6.290	33000	23000	27000		390000000	240000000	430000000
T7.6	3900000	4200000	3700000		870000000	1010000000	970000000
T7.19	93000	69000	57000		350000000	220000000	250000000
T8.105	3700000	4500000	3900000		1260000000	1180000000	1110000000
T8.223	390000	190000	170000		73000000	58000000	43000000
T8.224	4000000	5000000	4100000		1110000000	1100000000	880000000
T8.249	3300000	5100000	4500000		930000000	1080000000	1150000000
T8.355	1120000	1720000	1600000		360000000	390000000	380000000
T8.358	2300000	3000000	2100000		260000000	230000000	410000000
T8.365	2600	1200	1500		160000000	240000000	190000000
T8.371	95000	82000	105000		16000000	28000000	18000000
T9.153	3200000	4600000	3300000		980000000	1120000000	1150000000
T9.174	230000	150000	100000		5000000	10000000	6000000
T9.182	3000000	3300000	4200000		1080000000	1120000000	910000000
T9.188	760000	670000	550000		230000000	380000000	300000000
T9.194	4900000	4700000	4200000		530000000	650000000	570000000
T9.207	3900000	4400000	4600000		790000000	630000000	600000000
T9.213	4000000	3100000	3900000		660000000	610000000	640000000
T9.386	400	200	700		620000000	750000000	630000000
HB0801	5400000	4000000	3700000		470000000	420000000	530000000
								EBL			PPLO
Log CFU/mL	EBL				PPLO			mean	std deviation	SEM	mean	std deviation	SEM
T5.55	6.50515	6.5563	6.6721		8.92428	8.95424	8.93952	6.57785	0.0855343	0.0493833	8.93935	0.0149824	0.00865007
T5.124	6.54407	6.5682	6.41497		8.81954	8.61278	8.6721	6.50908	0.0823881	0.0475668	8.70148	0.106465	0.0614673
T5.201	6.44716	6.30103	6.41497		8.72428	8.77085	8.76343	6.38772	0.0767814	0.0443298	8.75285	0.0250245	0.0144479
T5.251	5.17609	5.07918	4.8451		7.4624	7.23045	7.25527	5.03346	0.170168	0.0982466	7.31604	0.127356	0.0735291
T5.355	6.50515	6.44716	6.44716		8.89763	8.93952	8.82607	6.46649	0.0334817	0.0193306	8.88774	0.0573648	0.0331196
T5.359	6.5682	6.66276	6.60206		8.83885	8.91381	8.88081	6.61101	0.0479087	0.0276601	8.87783	0.0375716	0.021692
T5.362	5.96379	5.93952	5.94939		6	6.04139	5.95424	5.9509	0.0122045	0.00704625	5.99855	0.0435933	0.0251686
T5.384	6.54407	6.49136	6.50515		8.81291	8.90849	8.78533	6.51353	0.0273334	0.015781	8.83558	0.0646297	0.037314
T5.735	6.5682	6.51851	6.54407		8.86923	8.92942	8.80618	6.54359	0.0248473	0.0143456	8.86828	0.061625	0.0355792
T5.761	6.50515	6.69897	6.5563		8.94448	8.89763	8.93952	6.58681	0.100446	0.0579927	8.92721	0.0257392	0.0148605
T5.791	6.41497	6.38021	6.5563		8.92428	8.9345	8.93952	6.4505	0.0932653	0.0538467	8.93277	0.00776634	0.0044839
T5.794	6.32222	6.32222	6.07918		8.83251	8.81954	8.90309	6.24121	0.140318	0.0810127	8.85171	0.0449624	0.0259591
T5.808	5.53148	5.65321	5.73239		7.17609	7.07918	6.95424	5.63903	0.101206	0.0584311	7.06984	0.111219	0.0642124
T5.813	5.76343	5.68124	5.51851		8.64345	8.75587	8.80618	5.65439	0.124645	0.0719636	8.73517	0.0833162	0.0481026
T6.23	6.20412	6.32222	6.32222		8.96379	8.88081	8.83885	6.28285	0.0681847	0.0393664	8.89448	0.0635812	0.0367086
T6.35	6.34242	6.47712	6.57978		8.82607	8.81291	8.78533	6.46644	0.11904	0.0687279	8.80811	0.0207935	0.0120052
T6.37	6.57978	6.63347	6.62325		8.97313	8.98227	9	6.61217	0.0285066	0.0164583	8.98513	0.0136627	0.00788819
T6.123	6.53148	6.51851	6.57978		8.92428	8.93952	8.99123	6.54326	0.0322888	0.018642	8.95167	0.0350897	0.0202591
T6.129	6.54407	6.4624	6.59106		9	8.99564	8.92428	6.53251	0.0651073	0.0375897	8.9733	0.0425134	0.0245451
T6.206	6.36173	6.14613	6.11394		8.79239	8.74036	8.78533	6.20727	0.134732	0.0777876	8.77269	0.0282221	0.0162941
T6.290	4.51851	4.36173	4.43136		8.59106	8.38021	8.63347	4.4372	0.0785559	0.0453543	8.53491	0.135644	0.0783143
T7.6	6.59106	6.62325	6.5682		8.93952	9.00432	8.98677	6.59417	0.027655	0.0159666	8.97687	0.0335164	0.0193507
T7.19	4.96848	4.83885	4.75587		8.54407	8.34242	8.39794	4.8544	0.107154	0.0618654	8.42814	0.10416	0.0601371
T8.105	6.5682	6.65321	6.59106		9.10037	9.07188	9.04532	6.60416	0.0439922	0.0253989	9.07253	0.0275294	0.0158941
T8.223	5.59106	5.27875	5.23045		7.86332	7.76343	7.63347	5.36676	0.195753	0.113018	7.75341	0.115254	0.0665422
T8.224	6.60206	6.69897	6.61278		9.04532	9.04139	8.94448	6.63794	0.0531266	0.0306726	9.0104	0.0571194	0.0329779
T8.249	6.51851	6.70757	6.65321		8.96848	9.03342	9.0607	6.62643	0.0973317	0.0561945	9.02087	0.0473722	0.0273504
T8.355	6.04922	6.23553	6.20412		8.5563	8.59106	8.57978	6.16296	0.0997436	0.057587	8.57572	0.0177343	0.0102389
T8.358	6.36173	6.47712	6.32222		8.41497	8.36173	8.61278	6.38702	0.0804893	0.0464705	8.46316	0.132283	0.0763738
T8.365	3.41497	3.07918	3.17609		8.20412	8.38021	8.27875	3.22342	0.172826	0.099781	8.28769	0.0883855	0.0510294
T8.371	4.97772	4.91381	5.02119		7.20412	7.44716	7.25527	4.97091	0.0540111	0.0311833	7.30218	0.12813	0.073976
T9.153	6.50515	6.66276	6.51851		8.99123	9.04922	9.0607	6.56214	0.0873929	0.0504563	9.03371	0.0372406	0.0215009
T9.174	5.36173	5.17609	5		6.69897	7	6.77815	5.17927	0.180885	0.104434	6.82571	0.156048	0.0900943
T9.182	6.47712	6.51851	6.62325		9.03342	9.04922	8.95904	6.53963	0.0753174	0.0434845	9.01389	0.048156	0.0278029
T9.188	5.88081	5.82607	5.74036		8.36173	8.57978	8.47712	5.81575	0.0707924	0.040872	8.47288	0.10909	0.062983
T9.194	6.6902	6.6721	6.62325		8.72428	8.81291	8.75587	6.66185	0.0346304	0.0199939	8.76435	0.0449231	0.0259363
T9.207	6.59106	6.64345	6.66276		8.89763	8.79934	8.77815	6.63243	0.037097	0.021418	8.82504	0.0637491	0.0368056
T9.213	6.60206	6.49136	6.59106		8.81954	8.78533	8.80618	6.5615	0.0609859	0.0352102	8.80368	0.017243	0.00995526
T9.386	2.60206	2.30103	2.8451		8.79239	8.87506	8.79934	2.58273	0.272549	0.157356	8.82226	0.0458552	0.0264745
HB0801	6.73239	6.60206	6.5682		8.6721	8.62325	8.72428	6.63422	0.0866913	0.0500513	8.67321	0.0505224	0.0291691

## Sheet: Figure 2b
	Comparative analysis of mycoplasma colony size
	HB0801	T9.386	CNT9.386
	35004.6	19459.6	23757.6
	31878.8	6317.34	28431.7
	35786.1	9209.44	18977.6
	35410	14332.7	25404.5
	19036	23534.8	29835.3
	15340.5	11484.4	12912.2
	15636.3	12569	28110.4
	13909.1	11802.1	21749.2
	12390	8285.57	7182.18
	18554	19459.6	16567.5
	30064	9424.89	15136
	22976.1	3534.79	9351.85
	27066	3534.79	14993.6
	13850.7	9998.19	15340.5
	19372	13533	20920.2
	26649.7	11780.2	25404.5
	17911.3	19883.2	28957.5
	14204.9	12390	16888.8
	23757.6	16943.6	7263.11
	15136	16045.3	15022.9
	35881	5744.03	9249.61
	25302.2	8311.14	22464.9
	30885.6	11371.2	32696.8
	15483	12390	24367.4
	33496.5	16567.5	29943.5
	32521.5	3465.41	19353.7
	14117.2	12043.1	24995.5
	38477.3	11094.7	43618.9
	42454	8975.73	9351.85
	42771.7	8252.71	34033.3
	14139.2	4838.43	27391
	19715.8	14332.7	41110.2
	19864.9	15483	18287.4
	34822.1	15022.9	20920.2
	38911.9	6142.06	13412.5
	18696.4	7047.67	12799
	16008.8	6499.92	30096.8
	8705.51	7263.11	21124.7
	14059.8	9424.89	15136
	35640	13474.6	9538.09
	21325.6	10180.8	25422.7
	29739	19112.7	25404.5
	9581.91	13909.1	16450.6
	14606.6	5178.03	21782
	12912.2	13208	16260.8
	14606.6	20544.1	13412.5
	28161.5	16591.4	28530.3
	14606.6	16045.3	26383.1
	12380.2	14256	10356
	23052.6	10841.7	8709.16
mean	23137.2	11822.7	20696.2
std deviation	9570.63	4852.8	8535.19
SEM	1353.49	686.29	1207.06

## Sheet: Figure 2c
Growth of M. bovis under axenic conditions
Log CFU/mL	HB0801				T9.386				CNT9.386				CPT9.386
0h	4.07918	4.00432	4.22531		4.47712	3.95904	4.22789		4.25527	3.83885	4.06819		4.23045	3.96379	4.12385
16h	8.233	7.716	8.22272		7.0086	6.74036	7.06819		7.2878	6.77085	7.34242		7.13988	6.9345	7.09691
24h	9.36173	9.04922	9.27875		8.39794	8.5682	8.30103		8.68124	9.05691	8.39794		8.20412	8.23805	8.39794
36h	9.5563	9.27875	9.38021		9.27875	9.14922	9.04139		9.25527	9.23045	9.11394		9.32222	9.04922	9.25527
48h	9.17609	9.25527	9.34242		9.32222	9.26245	9.14613		9.36173	9.25527	9.23045		9.34242	9.13033	9.39794
60h	8.07918	8.32222	8.34242		9.26482	9.26951	9.41497		9.14613	8.38021	9.44716		9.4624	9.16435	9.36173
	HB0801				T9.386				CNT9.386				CPT9.386
	mean	std deviation	SEM		mean	std deviation	SEM		mean	std deviation	SEM		mean	std deviation	SEM
0h	4.10294	0.112393	0.0648899		4.22135	0.259102	0.149593		4.0541	0.208568	0.120417		4.10603	0.134221	0.0774925
16h	8.05724	0.295563	0.170643		6.93905	0.174628	0.100821		7.13369	0.315413	0.182104		7.0571	0.108325	0.0625413
24h	9.2299	0.161881	0.0934623		8.42239	0.135254	0.0780888		8.71203	0.33056	0.190849		8.28004	0.103508	0.0597603
36h	9.40509	0.140437	0.0810813		9.15646	0.118846	0.0686156		9.19989	0.0754587	0.0435661		9.2089	0.142285	0.0821482
48h	9.25793	0.0831973	0.048034		9.2436	0.0895464	0.0516996		9.28248	0.0697413	0.0402651		9.29023	0.141231	0.0815395
60h	8.24794	0.146498	0.0845808		9.31643	0.085369	0.0492878		8.99117	0.550095	0.317597		9.32949	0.151615	0.0875351

## Sheet: Figure 2d
	Growth of M. bovis under cell culture conditions
Log CFU/mL	HB0801							T9.386							CNT9.386							CNT9.386H291A				CPT9.386
0h	4.02531	4.01703	4.02938	4.26245	4.19866	4.15534		4.0607	4.12057	4.09691	4.12385	4.10721	3.98227		3.90309	4.07918	3.93952	4.14613	4.13033	4.12711		4.03743	3.99564	4.03342		3.95424	4.03342	4.02938
24h	4.53148	4.5563	4.5563	4.17609	4.14613	4.23045		2	<2*	<2*	2.47712	2.30103	2.60206		4.34242	4.34242	4.63347	4.17609	4.13033	4.17609		4.38021	4.47712	4.36173		2.8451	2.47712	2.8451
48h	6.02119	5.97772	5.91381	4.94939	4.99123	4.9345		<2*	<2*	<2*	<2*	<2*	<2*		5.50515	5.61278	5.75587	4.64345	4.76343	4.54407		4.1038	3.89763	3.88649		3.14613	3.25527	3.07918
72h	6.79239	6.65321	6.68124	6.54407	6.39794	6.5563		<2*	<2*	<2*	<2*	<2*	<2*		6.32222	6.4624	6.39794	5.65321	5.44716	5.51851		4.32222	4.64345	4.77085		3.86332	3.99123	4.10037
<2*: Detection limit
	HB0801			T9.386				CNT9.386			CNT9.386H291A				CPT9.386
	mean	std deviation	SEM	mean	std deviation	SEM		mean	std deviation	SEM	mean	std deviation	SEM		mean	std deviation	SEM
0h	4.11469	0.105204	0.0429493	4.08192	0.0538461	0.0219826		4.05423	0.105993	0.0432714	4.02216	0.0230597	0.0133136		4.00568	0.0445953	0.0257471
24h	4.36613	0.201294	0.082178	2.34505	0.261084	0.130542		4.30014	0.186705	0.0762221	4.40635	0.0619795	0.0357839		2.72244	0.212452	0.122659
48h	5.46464	0.555952	0.226966					5.13746	0.543989	0.222083	3.96264	0.122378	0.0706548		3.16019	0.0888842	0.0513173
72h	6.60419	0.135799	0.0554398					5.96691	0.474794	0.193834	4.57884	0.23119	0.133478		3.98497	0.118647	0.068501

## Sheet: Figure 2e
Mycoplasma titers reached at 16 h in PPLO medium
Log CFU/mL
	HB0801	T9.386	CNT9.386	CPT9.386
	8.233	7.0086	7.2878	7.13988
	7.716	6.74036	6.77085	6.9345
	8.22272	7.06819	7.34242	7.09691
mean	8.05724	6.93905	7.13369	7.0571
std deviation	0.295563	0.174628	0.315413	0.108325
SEM	0.170643	0.100821	0.182104	0.0625413

## Sheet: Figure 2f
Mycoplasma titers reached at 48 h in cell culture
Log CFU/mL
	HB0801	T9.386	CNT9.386	CNT9.386H291A	CPT9.386
	6.02119	<2*	5.50515	4.1038	3.14613
	5.97772	<2*	5.61278	3.89763	3.25527
	5.91381	<2*	5.75587	3.88649	3.07918
	4.94939	<2*	4.64345
	4.99123	<2*	4.76343
	4.9345	<2*	4.54407
mean	5.46464		5.13746	3.96264	3.16019
std deviation	0.555952		0.543989	0.122378	0.0888842
SEM	0.226966		0.222083	0.0706548	0.0513173
<2*: Detection limit

## Sheet: Figure 3a
Analysis of c-di-AMP hydrolysis by rMbovP328 and mutated version of rMbovP328
Elution time (min)	Intensity (mV)
	H291	287GGGG290	rMbov328	NC
0	-0.001	0.01	0.013	0.023
0.00833	-0.001	0.01	0.013	0.023
0.01667	0	0	0	0.012
0.025	0	-0.001	-0.001	-0.002
0.03333	0	-0.002	-0.001	-0.003
0.04167	0	-0.002	-0.002	-0.003
0.05	0	-0.002	-0.002	-0.003
0.05833	0	-0.003	-0.003	-0.004
0.06667	0	-0.004	-0.004	-0.006
0.075	-0.001	-0.006	-0.005	-0.008
0.08333	-0.001	-0.008	-0.006	-0.01
0.09167	-0.001	-0.01	-0.008	-0.011
0.1	-0.001	-0.01	-0.01	-0.012
0.10833	-0.001	-0.011	-0.01	-0.013
0.11667	-0.001	-0.011	-0.011	-0.014
0.125	-0.001	-0.011	-0.011	-0.016
0.13333	-0.001	-0.012	-0.012	-0.018
0.14167	-0.001	-0.014	-0.013	-0.019
0.15	-0.002	-0.015	-0.015	-0.021
0.15833	-0.002	-0.016	-0.017	-0.023
0.16667	-0.002	-0.018	-0.019	-0.024
0.175	-0.002	-0.019	-0.021	-0.025
0.18333	-0.002	-0.019	-0.023	-0.026
0.19167	-0.002	-0.019	-0.024	-0.029
0.2	-0.003	-0.02	-0.025	-0.031
0.20833	-0.004	-0.021	-0.025	-0.032
0.21667	-0.004	-0.022	-0.025	-0.033
0.225	-0.005	-0.022	-0.026	-0.035
0.23333	-0.005	-0.022	-0.028	-0.035
0.24167	-0.006	-0.023	-0.029	-0.036
0.25	-0.006	-0.024	-0.029	-0.036
0.25833	-0.005	-0.024	-0.03	-0.035
0.26667	-0.004	-0.024	-0.031	-0.035
0.275	-0.004	-0.024	-0.031	-0.035
0.28333	-0.005	-0.024	-0.031	-0.036
0.29167	-0.005	-0.025	-0.033	-0.036
0.3	-0.005	-0.027	-0.033	-0.037
0.30833	-0.006	-0.028	-0.034	-0.037
0.31667	-0.006	-0.028	-0.034	-0.038
0.325	-0.005	-0.028	-0.035	-0.039
0.33333	-0.001	-0.027	-0.036	-0.039
0.34167	-0.002	-0.027	-0.036	-0.04
0.35	-0.003	-0.028	-0.037	-0.041
0.35833	-0.005	-0.028	-0.038	-0.041
0.36667	-0.006	-0.028	-0.038	-0.042
0.375	-0.007	-0.029	-0.038	-0.042
0.38333	-0.007	-0.03	-0.038	-0.042
0.39167	-0.007	-0.03	-0.039	-0.043
0.4	-0.006	-0.03	-0.039	-0.044
0.40833	-0.006	-0.031	-0.039	-0.044
0.41667	-0.007	-0.032	-0.039	-0.045
0.425	-0.008	-0.034	-0.039	-0.045
0.43333	-0.008	-0.035	-0.04	-0.047
0.44167	-0.009	-0.035	-0.041	-0.048
0.45	-0.009	-0.035	-0.042	-0.048
0.45833	-0.009	-0.035	-0.042	-0.048
0.46667	-0.008	-0.035	-0.042	-0.048
0.475	-0.008	-0.034	-0.041	-0.048
0.48333	-0.008	-0.034	-0.04	-0.048
0.49167	-0.009	-0.034	-0.04	-0.048
0.5	-0.01	-0.034	-0.042	-0.049
0.50833	-0.01	-0.035	-0.042	-0.05
0.51667	-0.01	-0.036	-0.042	-0.051
0.525	-0.01	-0.036	-0.043	-0.051
0.53333	-0.009	-0.035	-0.043	-0.051
0.54167	-0.008	-0.035	-0.042	-0.051
0.55	-0.008	-0.035	-0.042	-0.052
0.55833	-0.009	-0.035	-0.042	-0.053
0.56667	-0.01	-0.034	-0.042	-0.053
0.575	-0.009	-0.035	-0.042	-0.054
0.58333	-0.01	-0.034	-0.042	-0.055
0.59167	-0.01	-0.033	-0.043	-0.055
0.6	-0.009	-0.034	-0.044	-0.055
0.60833	-0.009	-0.034	-0.044	-0.056
0.61667	-0.008	-0.034	-0.043	-0.056
0.625	-0.008	-0.034	-0.043	-0.056
0.63333	-0.01	-0.033	-0.042	-0.057
0.64167	-0.011	-0.032	-0.042	-0.058
0.65	-0.011	-0.031	-0.042	-0.057
0.65833	-0.011	-0.031	-0.043	-0.057
0.66667	-0.012	-0.03	-0.042	-0.058
0.675	-0.012	-0.029	-0.041	-0.059
0.68333	-0.012	-0.028	-0.04	-0.059
0.69167	-0.013	-0.027	-0.038	-0.059
0.7	-0.013	-0.027	-0.036	-0.06
0.70833	-0.013	-0.026	-0.035	-0.061
0.71667	-0.013	-0.024	-0.034	-0.061
0.725	-0.013	-0.023	-0.033	-0.061
0.73333	-0.013	-0.021	-0.032	-0.061
0.74167	-0.012	-0.019	-0.032	-0.061
0.75	-0.012	-0.018	-0.031	-0.061
0.75833	-0.013	-0.017	-0.03	-0.062
0.76667	-0.014	-0.016	-0.028	-0.063
0.775	-0.014	-0.015	-0.026	-0.063
0.78333	-0.014	-0.015	-0.024	-0.063
0.79167	-0.014	-0.014	-0.021	-0.063
0.8	-0.013	-0.013	-0.018	-0.063
0.80833	-0.013	-0.011	-0.015	-0.063
0.81667	-0.012	-0.01	-0.013	-0.064
0.825	-0.012	-0.009	-0.01	-0.064
0.83333	-0.011	-0.009	-0.008	-0.064
0.84167	-0.012	-0.009	-0.007	-0.065
0.85	-0.013	-0.009	-0.004	-0.065
0.85833	-0.012	-0.009	-0.002	-0.065
0.86667	-0.012	-0.01	-0.001	-0.066
0.875	-0.012	-0.01	0	-0.068
0.88333	-0.011	-0.01	0.002	-0.069
0.89167	-0.011	-0.01	0.003	-0.07
0.9	-0.011	-0.01	0.006	-0.07
0.90833	-0.011	-0.01	0.009	-0.07
0.91667	-0.011	-0.01	0.011	-0.07
0.925	-0.011	-0.01	0.013	-0.07
0.93333	-0.011	-0.01	0.014	-0.069
0.94167	-0.011	-0.01	0.016	-0.069
0.95	-0.011	-0.01	0.017	-0.07
0.95833	-0.012	-0.011	0.017	-0.071
0.96667	-0.013	-0.011	0.017	-0.071
0.975	-0.013	-0.01	0.016	-0.071
0.98333	-0.012	-0.011	0.015	-0.07
0.99167	-0.012	-0.011	0.015	-0.071
1	-0.011	-0.012	0.014	-0.071
1.00833	-0.01	-0.012	0.013	-0.072
1.01667	-0.01	-0.012	0.011	-0.073
1.025	-0.011	-0.012	0.009	-0.074
1.03333	-0.01	-0.011	0.007	-0.075
1.04167	-0.009	-0.011	0.006	-0.076
1.05	-0.009	-0.011	0.003	-0.077
1.05833	-0.009	-0.012	0.002	-0.079
1.06667	-0.009	-0.012	-0.001	-0.079
1.075	-0.009	-0.013	-0.003	-0.078
1.08333	-0.009	-0.014	-0.006	-0.076
1.09167	-0.009	-0.015	-0.01	-0.075
1.1	-0.009	-0.016	-0.013	-0.076
1.10833	-0.01	-0.016	-0.015	-0.076
1.11667	-0.01	-0.016	-0.019	-0.076
1.125	-0.009	-0.017	-0.022	-0.076
1.13333	-0.008	-0.017	-0.023	-0.075
1.14167	-0.009	-0.016	-0.025	-0.076
1.15	-0.01	-0.015	-0.028	-0.077
1.15833	-0.01	-0.015	-0.03	-0.077
1.16667	-0.009	-0.015	-0.033	-0.077
1.175	-0.008	-0.015	-0.035	-0.077
1.18333	-0.008	-0.014	-0.036	-0.077
1.19167	-0.009	-0.013	-0.037	-0.076
1.2	-0.009	-0.012	-0.039	-0.075
1.20833	-0.008	-0.011	-0.041	-0.076
1.21667	-0.008	-0.011	-0.044	-0.076
1.225	-0.007	-0.009	-0.046	-0.076
1.23333	-0.006	-0.009	-0.046	-0.076
1.24167	-0.005	-0.008	-0.048	-0.076
1.25	-0.005	-0.007	-0.049	-0.077
1.25833	-0.005	-0.006	-0.051	-0.078
1.26667	-0.005	-0.005	-0.051	-0.079
1.275	-0.004	-0.004	-0.052	-0.078
1.28333	-0.005	-0.003	-0.052	-0.077
1.29167	-0.004	-0.003	-0.052	-0.078
1.3	-0.004	-0.003	-0.054	-0.078
1.30833	-0.004	-0.003	-0.056	-0.078
1.31667	-0.004	-0.002	-0.057	-0.078
1.325	-0.004	-0.002	-0.059	-0.078
1.33333	-0.004	-0.001	-0.06	-0.078
1.34167	-0.003	0.001	-0.061	-0.079
1.35	-0.002	0.003	-0.061	-0.08
1.35833	-0.002	0.004	-0.061	-0.082
1.36667	-0.002	0.003	-0.061	-0.082
1.375	-0.003	0.003	-0.062	-0.081
1.38333	-0.003	0.003	-0.063	-0.082
1.39167	-0.003	0.004	-0.065	-0.083
1.4	-0.003	0.006	-0.066	-0.083
1.40833	-0.004	0.006	-0.067	-0.085
1.41667	-0.005	0.007	-0.067	-0.086
1.425	-0.004	0.008	-0.067	-0.086
1.43333	-0.003	0.01	-0.067	-0.087
1.44167	-0.003	0.012	-0.068	-0.087
1.45	-0.003	0.014	-0.068	-0.088
1.45833	-0.004	0.016	-0.069	-0.088
1.46667	-0.004	0.018	-0.07	-0.087
1.475	-0.004	0.02	-0.069	-0.086
1.48333	-0.004	0.022	-0.069	-0.086
1.49167	-0.004	0.024	-0.07	-0.087
1.5	-0.005	0.026	-0.071	-0.089
1.50833	-0.004	0.029	-0.071	-0.089
1.51667	-0.005	0.031	-0.07	-0.088
1.525	-0.005	0.033	-0.069	-0.088
1.53333	-0.005	0.036	-0.07	-0.087
1.54167	-0.005	0.038	-0.07	-0.086
1.55	-0.005	0.041	-0.069	-0.087
1.55833	-0.005	0.044	-0.068	-0.087
1.56667	-0.005	0.047	-0.067	-0.088
1.575	-0.004	0.05	-0.066	-0.088
1.58333	-0.003	0.052	-0.065	-0.088
1.59167	-0.003	0.054	-0.065	-0.088
1.6	-0.004	0.057	-0.065	-0.088
1.60833	-0.003	0.059	-0.066	-0.088
1.61667	-0.003	0.061	-0.065	-0.089
1.625	-0.003	0.062	-0.066	-0.089
1.63333	-0.002	0.062	-0.066	-0.087
1.64167	-0.002	0.062	-0.067	-0.087
1.65	-0.002	0.062	-0.068	-0.087
1.65833	-0.001	0.061	-0.067	-0.088
1.66667	0	0.061	-0.067	-0.089
1.675	0.001	0.061	-0.068	-0.09
1.68333	0	0.061	-0.07	-0.091
1.69167	-0.001	0.061	-0.07	-0.092
1.7	-0.001	0.06	-0.071	-0.092
1.70833	0	0.059	-0.071	-0.093
1.71667	0	0.058	-0.071	-0.094
1.725	0	0.056	-0.072	-0.095
1.73333	0	0.054	-0.073	-0.096
1.74167	0	0.054	-0.074	-0.097
1.75	-0.001	0.052	-0.074	-0.097
1.75833	-0.001	0.05	-0.075	-0.098
1.76667	-0.001	0.05	-0.076	-0.099
1.775	-0.001	0.049	-0.077	-0.099
1.78333	-0.002	0.048	-0.077	-0.099
1.79167	-0.003	0.046	-0.078	-0.099
1.8	-0.004	0.045	-0.078	-0.1
1.80833	-0.004	0.044	-0.078	-0.101
1.81667	-0.004	0.042	-0.079	-0.102
1.825	-0.004	0.042	-0.08	-0.103
1.83333	-0.004	0.041	-0.08	-0.104
1.84167	-0.003	0.039	-0.08	-0.105
1.85	-0.002	0.037	-0.08	-0.105
1.85833	-0.003	0.035	-0.081	-0.106
1.86667	-0.004	0.034	-0.082	-0.106
1.875	-0.005	0.033	-0.083	-0.106
1.88333	-0.006	0.033	-0.083	-0.107
1.89167	-0.007	0.034	-0.084	-0.106
1.9	-0.008	0.034	-0.084	-0.105
1.90833	-0.008	0.033	-0.085	-0.105
1.91667	-0.007	0.031	-0.086	-0.106
1.925	-0.007	0.028	-0.086	-0.107
1.93333	-0.007	0.026	-0.085	-0.11
1.94167	-0.006	0.024	-0.085	-0.111
1.95	-0.006	0.023	-0.085	-0.111
1.95833	-0.006	0.022	-0.085	-0.112
1.96667	-0.007	0.02	-0.086	-0.112
1.975	-0.007	0.018	-0.088	-0.113
1.98333	-0.007	0.017	-0.088	-0.115
1.99167	-0.007	0.015	-0.088	-0.116
2	-0.007	0.013	-0.088	-0.116
2.00833	-0.008	0.012	-0.089	-0.117
2.01667	-0.009	0.011	-0.09	-0.118
2.025	-0.009	0.009	-0.09	-0.119
2.03333	-0.009	0.008	-0.09	-0.119
2.04167	-0.01	0.007	-0.091	-0.119
2.05	-0.009	0.007	-0.092	-0.12
2.05833	-0.009	0.007	-0.092	-0.121
2.06667	-0.01	0.007	-0.092	-0.121
2.075	-0.01	0.006	-0.091	-0.122
2.08333	-0.01	0.007	-0.091	-0.121
2.09167	-0.01	0.01	-0.091	-0.121
2.1	-0.011	0.012	-0.09	-0.12
2.10833	-0.01	0.014	-0.089	-0.12
2.11667	-0.009	0.018	-0.088	-0.119
2.125	-0.009	0.023	-0.086	-0.116
2.13333	-0.009	0.026	-0.083	-0.115
2.14167	-0.01	0.027	-0.081	-0.114
2.15	-0.011	0.028	-0.079	-0.114
2.15833	-0.012	0.028	-0.078	-0.114
2.16667	-0.012	0.026	-0.077	-0.113
2.175	-0.012	0.026	-0.077	-0.114
2.18333	-0.012	0.027	-0.078	-0.115
2.19167	-0.012	0.027	-0.081	-0.117
2.2	-0.011	0.026	-0.082	-0.118
2.20833	-0.011	0.024	-0.083	-0.119
2.21667	-0.011	0.022	-0.085	-0.121
2.225	-0.012	0.02	-0.086	-0.124
2.23333	-0.013	0.018	-0.087	-0.127
2.24167	-0.012	0.016	-0.089	-0.129
2.25	-0.012	0.013	-0.092	-0.131
2.25833	-0.012	0.01	-0.096	-0.134
2.26667	-0.013	0.008	-0.1	-0.138
2.275	-0.013	0.006	-0.102	-0.141
2.28333	-0.013	0.004	-0.104	-0.142
2.29167	-0.013	0.003	-0.106	-0.143
2.3	-0.012	0.004	-0.107	-0.144
2.30833	-0.012	0.006	-0.108	-0.145
2.31667	-0.011	0.011	-0.107	-0.144
2.325	-0.011	0.018	-0.106	-0.142
2.33333	-0.01	0.027	-0.103	-0.138
2.34167	-0.01	0.037	-0.099	-0.134
2.35	-0.008	0.047	-0.094	-0.128
2.35833	-0.006	0.053	-0.09	-0.122
2.36667	-0.004	0.057	-0.084	-0.119
2.375	-0.001	0.058	-0.08	-0.117
2.38333	0.002	0.055	-0.077	-0.117
2.39167	0.004	0.05	-0.076	-0.12
2.4	0.007	0.045	-0.079	-0.124
2.40833	0.009	0.039	-0.083	-0.129
2.41667	0.012	0.034	-0.086	-0.135
2.425	0.013	0.029	-0.091	-0.142
2.43333	0.013	0.026	-0.095	-0.149
2.44167	0.01	0.023	-0.1	-0.154
2.45	0.005	0.022	-0.103	-0.16
2.45833	0	0.021	-0.107	-0.165
2.46667	-0.006	0.021	-0.111	-0.17
2.475	-0.015	0.019	-0.116	-0.175
2.48333	-0.024	0.016	-0.124	-0.18
2.49167	-0.034	0.011	-0.135	-0.185
2.5	-0.043	0.005	-0.147	-0.19
2.50833	-0.05	-0.002	-0.163	-0.195
2.51667	-0.055	-0.007	-0.178	-0.199
2.525	-0.059	-0.012	-0.193	-0.202
2.53333	-0.06	-0.014	-0.206	-0.204
2.54167	-0.06	-0.013	-0.217	-0.205
2.55	-0.06	-0.008	-0.224	-0.206
2.55833	-0.059	0.002	-0.23	-0.206
2.56667	-0.056	0.016	-0.233	-0.204
2.575	-0.05	0.031	-0.232	-0.201
2.58333	-0.035	0.047	-0.229	-0.198
2.59167	-0.01	0.061	-0.222	-0.195
2.6	0.028	0.073	-0.212	-0.192
2.60833	0.081	0.082	-0.2	-0.19
2.61667	0.15	0.087	-0.186	-0.188
2.625	0.231	0.089	-0.172	-0.188
2.63333	0.319	0.089	-0.156	-0.186
2.64167	0.407	0.088	-0.136	-0.183
2.65	0.489	0.088	-0.113	-0.18
2.65833	0.559	0.09	-0.085	-0.177
2.66667	0.616	0.094	-0.052	-0.172
2.675	0.66	0.101	-0.017	-0.168
2.68333	0.694	0.112	0.021	-0.163
2.69167	0.717	0.126	0.06	-0.159
2.7	0.728	0.142	0.1	-0.156
2.70833	0.731	0.158	0.138	-0.154
2.71667	0.724	0.171	0.173	-0.153
2.725	0.71	0.184	0.204	-0.153
2.73333	0.69	0.196	0.23	-0.155
2.74167	0.665	0.207	0.254	-0.157
2.75	0.639	0.218	0.276	-0.16
2.75833	0.611	0.228	0.296	-0.164
2.76667	0.583	0.234	0.314	-0.168
2.775	0.556	0.236	0.327	-0.172
2.78333	0.531	0.234	0.335	-0.178
2.79167	0.508	0.229	0.337	-0.183
2.8	0.484	0.224	0.337	-0.189
2.80833	0.459	0.219	0.335	-0.196
2.81667	0.431	0.216	0.334	-0.204
2.825	0.402	0.214	0.335	-0.215
2.83333	0.371	0.212	0.337	-0.227
2.84167	0.339	0.207	0.336	-0.243
2.85	0.308	0.198	0.331	-0.265
2.85833	0.279	0.182	0.322	-0.296
2.86667	0.254	0.16	0.308	-0.334
2.875	0.235	0.135	0.291	-0.376
2.88333	0.221	0.108	0.27	-0.419
2.89167	0.212	0.084	0.251	-0.458
2.9	0.207	0.064	0.236	-0.49
2.90833	0.204	0.049	0.226	-0.514
2.91667	0.2	0.041	0.224	-0.528
2.925	0.195	0.039	0.229	-0.531
2.93333	0.191	0.043	0.239	-0.528
2.94167	0.19	0.052	0.252	-0.518
2.95	0.193	0.068	0.27	-0.499
2.95833	0.202	0.096	0.299	-0.463
2.96667	0.216	0.137	0.343	-0.406
2.975	0.234	0.185	0.401	-0.334
2.98333	0.251	0.231	0.463	-0.257
2.99167	0.268	0.267	0.518	-0.187
3	0.284	0.291	0.56	-0.134
3.00833	0.299	0.305	0.588	-0.097
3.01667	0.311	0.313	0.605	-0.074
3.025	0.323	0.315	0.614	-0.06
3.03333	0.334	0.315	0.624	-0.054
3.04167	0.346	0.315	0.639	-0.052
3.05	0.358	0.317	0.669	-0.052
3.05833	0.374	0.325	0.724	-0.053
3.06667	0.395	0.339	0.82	-0.055
3.075	0.425	0.363	0.978	-0.058
3.08333	0.468	0.399	1.23	-0.06
3.09167	0.529	0.454	1.629	-0.063
3.1	0.611	0.534	2.264	-0.065
3.10833	0.716	0.652	3.292	-0.068
3.11667	0.838	0.835	4.975	-0.07
3.125	0.97	1.114	7.7	-0.072
3.13333	1.103	1.528	11.957	-0.072
3.14167	1.228	2.108	18.234	-0.073
3.15	1.335	2.868	26.841	-0.073
3.15833	1.418	3.789	37.712	-0.073
3.16667	1.473	4.81	50.283	-0.072
3.175	1.501	5.837	63.534	-0.071
3.18333	1.504	6.765	76.177	-0.07
3.19167	1.486	7.497	86.938	-0.069
3.2	1.45	7.957	94.789	-0.068
3.20833	1.4	8.103	99.077	-0.067
3.21667	1.338	7.934	99.559	-0.066
3.225	1.269	7.479	96.364	-0.065
3.23333	1.198	6.797	89.946	-0.066
3.24167	1.123	5.968	81.022	-0.069
3.25	1.049	5.073	70.483	-0.071
3.25833	0.978	4.188	59.285	-0.075
3.26667	0.91	3.373	48.301	-0.079
3.275	0.848	2.665	38.213	-0.082
3.28333	0.79	2.079	29.453	-0.085
3.29167	0.737	1.612	22.203	-0.087
3.3	0.686	1.253	16.444	-0.089
3.30833	0.64	0.985	12.024	-0.091
3.31667	0.599	0.788	8.725	-0.093
3.325	0.562	0.645	6.318	-0.095
3.33333	0.529	0.541	4.592	-0.096
3.34167	0.5	0.467	3.368	-0.097
3.35	0.475	0.415	2.507	-0.096
3.35833	0.455	0.376	1.904	-0.096
3.36667	0.437	0.348	1.482	-0.096
3.375	0.422	0.327	1.185	-0.096
3.38333	0.409	0.313	0.973	-0.096
3.39167	0.398	0.302	0.824	-0.096
3.4	0.388	0.294	0.716	-0.095
3.40833	0.38	0.289	0.638	-0.095
3.41667	0.371	0.284	0.579	-0.094
3.425	0.362	0.28	0.534	-0.093
3.43333	0.354	0.278	0.497	-0.093
3.44167	0.346	0.276	0.466	-0.093
3.45	0.337	0.274	0.44	-0.094
3.45833	0.329	0.271	0.416	-0.095
3.46667	0.321	0.267	0.394	-0.096
3.475	0.313	0.261	0.374	-0.098
3.48333	0.304	0.256	0.355	-0.1
3.49167	0.296	0.251	0.336	-0.101
3.5	0.288	0.246	0.319	-0.101
3.50833	0.281	0.242	0.302	-0.102
3.51667	0.274	0.239	0.288	-0.102
3.525	0.269	0.235	0.276	-0.101
3.53333	0.264	0.233	0.265	-0.099
3.54167	0.26	0.231	0.257	-0.097
3.55	0.256	0.23	0.249	-0.094
3.55833	0.252	0.229	0.243	-0.089
3.56667	0.248	0.228	0.239	-0.083
3.575	0.245	0.227	0.235	-0.078
3.58333	0.243	0.226	0.231	-0.075
3.59167	0.241	0.225	0.224	-0.073
3.6	0.239	0.223	0.217	-0.072
3.60833	0.236	0.221	0.209	-0.073
3.61667	0.233	0.219	0.201	-0.075
3.625	0.23	0.216	0.194	-0.08
3.63333	0.227	0.213	0.186	-0.085
3.64167	0.225	0.209	0.178	-0.091
3.65	0.224	0.206	0.17	-0.096
3.65833	0.223	0.204	0.163	-0.102
3.66667	0.222	0.203	0.156	-0.107
3.675	0.221	0.203	0.15	-0.112
3.68333	0.22	0.204	0.146	-0.117
3.69167	0.219	0.205	0.142	-0.121
3.7	0.22	0.207	0.141	-0.124
3.70833	0.219	0.21	0.139	-0.126
3.71667	0.218	0.213	0.138	-0.127
3.725	0.217	0.215	0.139	-0.126
3.73333	0.215	0.216	0.14	-0.127
3.74167	0.213	0.219	0.14	-0.126
3.75	0.211	0.22	0.139	-0.126
3.75833	0.208	0.221	0.136	-0.126
3.76667	0.205	0.219	0.132	-0.127
3.775	0.202	0.218	0.127	-0.127
3.78333	0.2	0.216	0.122	-0.128
3.79167	0.197	0.214	0.115	-0.129
3.8	0.195	0.209	0.108	-0.131
3.80833	0.194	0.204	0.1	-0.132
3.81667	0.193	0.201	0.091	-0.133
3.825	0.191	0.197	0.082	-0.136
3.83333	0.19	0.195	0.074	-0.138
3.84167	0.189	0.193	0.066	-0.139
3.85	0.187	0.192	0.059	-0.141
3.85833	0.186	0.19	0.053	-0.142
3.86667	0.183	0.189	0.048	-0.142
3.875	0.18	0.189	0.043	-0.141
3.88333	0.177	0.187	0.039	-0.141
3.89167	0.174	0.186	0.034	-0.141
3.9	0.172	0.186	0.03	-0.141
3.90833	0.17	0.186	0.026	-0.142
3.91667	0.168	0.186	0.023	-0.143
3.925	0.166	0.185	0.02	-0.143
3.93333	0.164	0.184	0.018	-0.144
3.94167	0.163	0.182	0.015	-0.144
3.95	0.162	0.181	0.013	-0.144
3.95833	0.16	0.18	0.01	-0.144
3.96667	0.159	0.179	0.007	-0.145
3.975	0.157	0.179	0.005	-0.146
3.98333	0.155	0.179	0.003	-0.147
3.99167	0.155	0.179	0.002	-0.147
4	0.154	0.179	0.001	-0.149
4.00833	0.154	0.178	-0.002	-0.15
4.01667	0.153	0.176	-0.004	-0.15
4.025	0.151	0.175	-0.007	-0.15
4.03333	0.149	0.174	-0.011	-0.15
4.04167	0.147	0.173	-0.013	-0.151
4.05	0.145	0.173	-0.015	-0.151
4.05833	0.143	0.172	-0.018	-0.151
4.06667	0.142	0.172	-0.019	-0.151
4.075	0.142	0.172	-0.021	-0.151
4.08333	0.14	0.171	-0.023	-0.152
4.09167	0.138	0.17	-0.025	-0.153
4.1	0.137	0.169	-0.027	-0.153
4.10833	0.135	0.168	-0.029	-0.154
4.11667	0.134	0.167	-0.031	-0.155
4.125	0.133	0.166	-0.033	-0.156
4.13333	0.132	0.166	-0.035	-0.157
4.14167	0.131	0.165	-0.037	-0.157
4.15	0.131	0.165	-0.039	-0.157
4.15833	0.131	0.165	-0.042	-0.156
4.16667	0.129	0.164	-0.043	-0.157
4.175	0.128	0.164	-0.045	-0.158
4.18333	0.126	0.163	-0.046	-0.159
4.19167	0.125	0.163	-0.047	-0.16
4.2	0.124	0.163	-0.049	-0.16
4.20833	0.123	0.162	-0.051	-0.16
4.21667	0.122	0.16	-0.054	-0.16
4.225	0.122	0.158	-0.056	-0.161
4.23333	0.123	0.156	-0.059	-0.162
4.24167	0.122	0.155	-0.061	-0.163
4.25	0.121	0.155	-0.063	-0.163
4.25833	0.12	0.153	-0.063	-0.162
4.26667	0.118	0.153	-0.063	-0.162
4.275	0.117	0.153	-0.064	-0.163
4.28333	0.116	0.152	-0.066	-0.164
4.29167	0.117	0.151	-0.069	-0.164
4.3	0.118	0.15	-0.07	-0.164
4.30833	0.119	0.149	-0.071	-0.162
4.31667	0.12	0.148	-0.072	-0.161
4.325	0.119	0.147	-0.072	-0.16
4.33333	0.119	0.147	-0.073	-0.16
4.34167	0.117	0.146	-0.074	-0.16
4.35	0.116	0.147	-0.075	-0.161
4.35833	0.116	0.146	-0.077	-0.161
4.36667	0.115	0.145	-0.078	-0.161
4.375	0.114	0.143	-0.079	-0.162
4.38333	0.113	0.141	-0.079	-0.163
4.39167	0.113	0.139	-0.08	-0.164
4.4	0.111	0.138	-0.081	-0.164
4.40833	0.109	0.138	-0.083	-0.164
4.41667	0.109	0.138	-0.084	-0.163
4.425	0.109	0.135	-0.084	-0.163
4.43333	0.108	0.133	-0.085	-0.163
4.44167	0.107	0.132	-0.086	-0.164
4.45	0.106	0.132	-0.087	-0.165
4.45833	0.105	0.131	-0.089	-0.166
4.46667	0.104	0.131	-0.09	-0.168
4.475	0.104	0.129	-0.091	-0.17
4.48333	0.103	0.126	-0.091	-0.171
4.49167	0.102	0.122	-0.092	-0.17
4.5	0.101	0.12	-0.094	-0.171
4.50833	0.1	0.12	-0.094	-0.172
4.51667	0.099	0.12	-0.096	-0.173
4.525	0.1	0.119	-0.099	-0.174
4.53333	0.099	0.118	-0.101	-0.175
4.54167	0.099	0.116	-0.102	-0.176
4.55	0.099	0.114	-0.101	-0.177
4.55833	0.099	0.112	-0.102	-0.177
4.56667	0.099	0.11	-0.102	-0.177
4.575	0.098	0.109	-0.103	-0.177
4.58333	0.097	0.108	-0.104	-0.178
4.59167	0.097	0.108	-0.105	-0.179
4.6	0.097	0.108	-0.105	-0.18
4.60833	0.096	0.107	-0.104	-0.18
4.61667	0.097	0.106	-0.104	-0.179
4.625	0.096	0.104	-0.105	-0.179
4.63333	0.097	0.103	-0.105	-0.179
4.64167	0.097	0.102	-0.104	-0.18
4.65	0.097	0.101	-0.104	-0.181
4.65833	0.097	0.099	-0.105	-0.181
4.66667	0.097	0.097	-0.106	-0.182
4.675	0.096	0.096	-0.106	-0.184
4.68333	0.096	0.096	-0.107	-0.185
4.69167	0.096	0.096	-0.108	-0.184
4.7	0.094	0.096	-0.109	-0.184
4.70833	0.093	0.095	-0.11	-0.183
4.71667	0.092	0.093	-0.111	-0.182
4.725	0.091	0.091	-0.111	-0.181
4.73333	0.091	0.09	-0.111	-0.18
4.74167	0.091	0.09	-0.113	-0.179
4.75	0.092	0.089	-0.114	-0.18
4.75833	0.092	0.089	-0.116	-0.179
4.76667	0.09	0.09	-0.116	-0.178
4.775	0.089	0.091	-0.116	-0.176
4.78333	0.089	0.093	-0.116	-0.172
4.79167	0.089	0.095	-0.115	-0.167
4.8	0.091	0.1	-0.115	-0.161
4.80833	0.092	0.106	-0.115	-0.152
4.81667	0.093	0.115	-0.114	-0.142
4.825	0.094	0.126	-0.112	-0.128
4.83333	0.097	0.142	-0.109	-0.109
4.84167	0.101	0.163	-0.105	-0.085
4.85	0.105	0.19	-0.1	-0.054
4.85833	0.112	0.223	-0.093	-0.014
4.86667	0.119	0.264	-0.084	0.035
4.875	0.127	0.317	-0.073	0.099
4.88333	0.14	0.385	-0.061	0.18
4.89167	0.157	0.468	-0.046	0.281
4.9	0.18	0.574	-0.026	0.407
4.90833	0.21	0.709	-0.001	0.563
4.91667	0.248	0.881	0.029	0.757
4.925	0.296	1.104	0.068	1.003
4.93333	0.358	1.391	0.116	1.314
4.94167	0.436	1.764	0.178	1.708
4.95	0.535	2.251	0.259	2.211
4.95833	0.659	2.887	0.364	2.853
4.96667	0.813	3.714	0.502	3.674
4.975	1.006	4.781	0.683	4.72
4.98333	1.248	6.14	0.92	6.045
4.99167	1.555	7.85	1.229	7.711
5	1.94	9.966	1.625	9.782
5.00833	2.423	12.54	2.126	12.328
5.01667	3.026	15.612	2.749	15.412
5.025	3.776	19.212	3.505	19.1
5.03333	4.701	23.35	4.404	23.443
5.04167	5.835	28.011	5.445	28.485
5.05	7.211	33.152	6.62	34.256
5.05833	8.861	38.703	7.914	40.765
5.06667	10.818	44.562	9.296	48.002
5.075	13.108	50.596	10.726	55.939
5.08333	15.752	56.638	12.16	64.525
5.09167	18.762	62.5	13.543	73.682
5.1	22.138	67.97	14.821	83.306
5.10833	25.87	72.824	15.945	93.259
5.11667	29.932	76.843	16.869	103.375
5.125	34.277	79.829	17.557	113.447
5.13333	38.841	81.619	17.983	123.224
5.14167	43.539	82.107	18.135	132.406
5.15	48.268	81.246	18.012	140.649
5.15833	52.901	79.062	17.627	147.578
5.16667	57.299	75.641	16.997	152.807
5.175	61.31	71.125	16.15	155.981
5.18333	64.787	65.697	15.12	156.818
5.19167	67.597	59.576	13.945	155.157
5.2	69.632	53.005	12.666	150.992
5.20833	70.824	46.236	11.325	144.477
5.21667	71.148	39.52	9.962	135.906
5.225	70.635	33.091	8.62	125.66
5.23333	69.353	27.146	7.334	114.162
5.24167	67.41	21.829	6.136	101.83
5.25	64.927	17.226	5.047	89.071
5.25833	62.032	13.364	4.082	76.282
5.26667	58.844	10.213	3.247	63.857
5.275	55.464	7.711	2.539	52.18
5.28333	51.974	5.77	1.953	41.588
5.29167	48.44	4.296	1.477	32.328
5.3	44.909	3.194	1.098	24.53
5.30833	41.424	2.383	0.801	18.197
5.31667	38.019	1.791	0.572	13.23
5.325	34.726	1.363	0.398	9.458
5.33333	31.577	1.052	0.266	6.672
5.34167	28.597	0.828	0.168	4.664
5.35	25.811	0.664	0.095	3.246
5.35833	23.237	0.542	0.041	2.26
5.36667	20.884	0.45	0.001	1.582
5.375	18.755	0.38	-0.028	1.116
5.38333	16.843	0.324	-0.05	0.796
5.39167	15.132	0.28	-0.068	0.573
5.4	13.603	0.244	-0.081	0.417
5.40833	12.233	0.216	-0.091	0.305
5.41667	11	0.194	-0.1	0.223
5.425	9.882	0.175	-0.107	0.16
5.43333	8.86	0.159	-0.113	0.111
5.44167	7.92	0.144	-0.118	0.074
5.45	7.051	0.13	-0.121	0.044
5.45833	6.249	0.119	-0.124	0.02
5.46667	5.509	0.108	-0.126	-0.001
5.475	4.831	0.099	-0.129	-0.018
5.48333	4.213	0.092	-0.131	-0.033
5.49167	3.653	0.086	-0.134	-0.046
5.5	3.152	0.08	-0.136	-0.057
5.50833	2.709	0.074	-0.137	-0.065
5.51667	2.32	0.068	-0.138	-0.071
5.525	1.982	0.063	-0.14	-0.08
5.53333	1.691	0.058	-0.142	-0.089
5.54167	1.444	0.055	-0.143	-0.098
5.55	1.235	0.052	-0.143	-0.105
5.55833	1.057	0.049	-0.144	-0.111
5.56667	0.907	0.045	-0.145	-0.116
5.575	0.782	0.042	-0.146	-0.121
5.58333	0.678	0.039	-0.148	-0.124
5.59167	0.591	0.037	-0.149	-0.127
5.6	0.518	0.034	-0.149	-0.13
5.60833	0.457	0.032	-0.15	-0.133
5.61667	0.406	0.03	-0.15	-0.136
5.625	0.364	0.029	-0.151	-0.139
5.63333	0.329	0.028	-0.152	-0.141
5.64167	0.3	0.026	-0.152	-0.143
5.65	0.275	0.024	-0.152	-0.146
5.65833	0.254	0.023	-0.152	-0.147
5.66667	0.236	0.022	-0.151	-0.149
5.675	0.222	0.02	-0.151	-0.151
5.68333	0.209	0.019	-0.151	-0.153
5.69167	0.197	0.017	-0.151	-0.155
5.7	0.186	0.016	-0.151	-0.156
5.70833	0.178	0.015	-0.151	-0.157
5.71667	0.172	0.014	-0.151	-0.157
5.725	0.166	0.013	-0.149	-0.158
5.73333	0.16	0.013	-0.149	-0.158
5.74167	0.156	0.012	-0.15	-0.159
5.75	0.151	0.012	-0.149	-0.158
5.75833	0.146	0.011	-0.149	-0.158
5.76667	0.142	0.012	-0.15	-0.158
5.775	0.139	0.011	-0.15	-0.158
5.78333	0.136	0.009	-0.148	-0.157
5.79167	0.131	0.007	-0.148	-0.158
5.8	0.129	0.005	-0.149	-0.157
5.80833	0.127	0.004	-0.15	-0.157
5.81667	0.126	0.004	-0.151	-0.157
5.825	0.124	0.002	-0.151	-0.157
5.83333	0.122	0.002	-0.152	-0.158
5.84167	0.119	0.001	-0.152	-0.158
5.85	0.117	0	-0.152	-0.158
5.85833	0.115	0	-0.153	-0.157
5.86667	0.114	-0.001	-0.155	-0.157
5.875	0.113	-0.002	-0.157	-0.158
5.88333	0.111	-0.002	-0.158	-0.16
5.89167	0.109	-0.004	-0.159	-0.161
5.9	0.107	-0.005	-0.16	-0.161
5.90833	0.106	-0.007	-0.16	-0.162
5.91667	0.104	-0.008	-0.161	-0.164
5.925	0.103	-0.008	-0.162	-0.164
5.93333	0.101	-0.009	-0.162	-0.166
5.94167	0.098	-0.009	-0.163	-0.17
5.95	0.095	-0.009	-0.163	-0.173
5.95833	0.092	-0.01	-0.164	-0.176
5.96667	0.091	-0.012	-0.165	-0.179
5.975	0.089	-0.012	-0.166	-0.181
5.98333	0.088	-0.012	-0.166	-0.184
5.99167	0.087	-0.012	-0.167	-0.187
6	0.087	-0.012	-0.167	-0.189
6.00833	0.086	-0.012	-0.166	-0.191
6.01667	0.084	-0.012	-0.166	-0.193
6.025	0.082	-0.013	-0.166	-0.194
6.03333	0.08	-0.013	-0.166	-0.196
6.04167	0.078	-0.014	-0.165	-0.198
6.05	0.077	-0.014	-0.165	-0.201
6.05833	0.076	-0.015	-0.165	-0.202
6.06667	0.075	-0.015	-0.165	-0.203
6.075	0.075	-0.015	-0.165	-0.205
6.08333	0.074	-0.015	-0.165	-0.206
6.09167	0.073	-0.016	-0.165	-0.206
6.1	0.072	-0.016	-0.166	-0.208
6.10833	0.071	-0.016	-0.167	-0.208
6.11667	0.069	-0.016	-0.167	-0.21
6.125	0.068	-0.017	-0.167	-0.21
6.13333	0.068	-0.017	-0.167	-0.211
6.14167	0.068	-0.017	-0.167	-0.212
6.15	0.067	-0.017	-0.167	-0.213
6.15833	0.066	-0.018	-0.167	-0.213
6.16667	0.065	-0.018	-0.167	-0.214
6.175	0.065	-0.018	-0.167	-0.215
6.18333	0.064	-0.019	-0.167	-0.215
6.19167	0.063	-0.02	-0.168	-0.216
6.2	0.061	-0.021	-0.168	-0.216
6.20833	0.06	-0.022	-0.168	-0.217
6.21667	0.059	-0.023	-0.168	-0.218
6.225	0.059	-0.023	-0.167	-0.22
6.23333	0.059	-0.022	-0.166	-0.22
6.24167	0.058	-0.023	-0.165	-0.22
6.25	0.056	-0.023	-0.165	-0.219
6.25833	0.055	-0.024	-0.166	-0.218
6.26667	0.055	-0.025	-0.168	-0.218
6.275	0.054	-0.025	-0.169	-0.219
6.28333	0.054	-0.025	-0.17	-0.222
6.29167	0.054	-0.025	-0.17	-0.223
6.3	0.052	-0.026	-0.17	-0.224
6.30833	0.05	-0.027	-0.171	-0.224
6.31667	0.049	-0.028	-0.171	-0.224
6.325	0.049	-0.029	-0.17	-0.223
6.33333	0.048	-0.028	-0.169	-0.224
6.34167	0.047	-0.027	-0.169	-0.224
6.35	0.046	-0.027	-0.17	-0.225
6.35833	0.046	-0.026	-0.17	-0.226
6.36667	0.046	-0.026	-0.17	-0.226
6.375	0.047	-0.027	-0.17	-0.226
6.38333	0.047	-0.028	-0.171	-0.226
6.39167	0.047	-0.029	-0.171	-0.225
6.4	0.046	-0.029	-0.171	-0.225
6.40833	0.046	-0.029	-0.171	-0.225
6.41667	0.044	-0.028	-0.171	-0.225
6.425	0.043	-0.027	-0.171	-0.226
6.43333	0.043	-0.027	-0.172	-0.227
6.44167	0.042	-0.027	-0.171	-0.227
6.45	0.042	-0.026	-0.169	-0.227
6.45833	0.041	-0.026	-0.169	-0.228
6.46667	0.04	-0.027	-0.169	-0.229
6.475	0.04	-0.027	-0.168	-0.229
6.48333	0.041	-0.027	-0.168	-0.228
6.49167	0.04	-0.027	-0.169	-0.228
6.5	0.041	-0.026	-0.169	-0.228
6.50833	0.041	-0.025	-0.168	-0.229
6.51667	0.04	-0.025	-0.167	-0.23
6.525	0.039	-0.025	-0.166	-0.229
6.53333	0.038	-0.024	-0.166	-0.231
6.54167	0.037	-0.024	-0.167	-0.232
6.55	0.036	-0.024	-0.167	-0.231
6.55833	0.035	-0.024	-0.168	-0.23
6.56667	0.035	-0.024	-0.167	-0.23
6.575	0.035	-0.024	-0.166	-0.231
6.58333	0.035	-0.024	-0.165	-0.232
6.59167	0.034	-0.024	-0.165	-0.233
6.6	0.033	-0.024	-0.164	-0.232
6.60833	0.032	-0.025	-0.166	-0.232
6.61667	0.031	-0.026	-0.168	-0.232
6.625	0.031	-0.026	-0.169	-0.233
6.63333	0.031	-0.027	-0.17	-0.234
6.64167	0.03	-0.027	-0.169	-0.235
6.65	0.029	-0.027	-0.169	-0.235
6.65833	0.028	-0.027	-0.17	-0.235
6.66667	0.027	-0.028	-0.172	-0.235
6.675	0.027	-0.029	-0.173	-0.234
6.68333	0.028	-0.03	-0.173	-0.236
6.69167	0.027	-0.031	-0.173	-0.237
6.7	0.027	-0.031	-0.173	-0.237
6.70833	0.027	-0.031	-0.173	-0.237
6.71667	0.026	-0.032	-0.174	-0.238
6.725	0.026	-0.034	-0.175	-0.239
6.73333	0.026	-0.034	-0.175	-0.239
6.74167	0.025	-0.032	-0.176	-0.239
6.75	0.024	-0.031	-0.177	-0.239
6.75833	0.024	-0.031	-0.177	-0.239
6.76667	0.024	-0.032	-0.179	-0.239
6.775	0.024	-0.033	-0.18	-0.239
6.78333	0.023	-0.034	-0.18	-0.239
6.79167	0.022	-0.034	-0.181	-0.24
6.8	0.022	-0.033	-0.181	-0.241
6.80833	0.021	-0.033	-0.181	-0.242
6.81667	0.021	-0.033	-0.18	-0.243
6.825	0.021	-0.032	-0.18	-0.243
6.83333	0.02	-0.032	-0.18	-0.242
6.84167	0.019	-0.032	-0.18	-0.241
6.85	0.019	-0.031	-0.181	-0.241
6.85833	0.019	-0.03	-0.181	-0.241
6.86667	0.019	-0.03	-0.181	-0.242
6.875	0.019	-0.03	-0.181	-0.242
6.88333	0.018	-0.031	-0.18	-0.242
6.89167	0.018	-0.032	-0.18	-0.243
6.9	0.019	-0.033	-0.181	-0.244
6.90833	0.017	-0.034	-0.182	-0.244
6.91667	0.016	-0.035	-0.182	-0.245
6.925	0.017	-0.036	-0.182	-0.246
6.93333	0.017	-0.036	-0.182	-0.246
6.94167	0.017	-0.036	-0.182	-0.247
6.95	0.018	-0.037	-0.182	-0.247
6.95833	0.018	-0.037	-0.183	-0.248
6.96667	0.019	-0.037	-0.185	-0.248
6.975	0.019	-0.037	-0.186	-0.248
6.98333	0.019	-0.038	-0.187	-0.248
6.99167	0.019	-0.038	-0.187	-0.249
7	0.018	-0.038	-0.187	-0.249
7.00833	0.018	-0.037	-0.188	-0.249
7.01667	0.018	-0.038	-0.189	-0.249
7.025	0.018	-0.038	-0.188	-0.25
7.03333	0.019	-0.038	-0.187	-0.25
7.04167	0.02	-0.037	-0.186	-0.249
7.05	0.021	-0.036	-0.185	-0.25
7.05833	0.022	-0.035	-0.186	-0.249
7.06667	0.024	-0.035	-0.187	-0.249
7.075	0.024	-0.035	-0.187	-0.251
7.08333	0.024	-0.034	-0.186	-0.252
7.09167	0.023	-0.033	-0.186	-0.254
7.1	0.023	-0.033	-0.186	-0.255
7.10833	0.023	-0.033	-0.187	-0.255
7.11667	0.025	-0.032	-0.188	-0.253
7.125	0.025	-0.031	-0.188	-0.252
7.13333	0.025	-0.031	-0.187	-0.252
7.14167	0.026	-0.03	-0.187	-0.252
7.15	0.026	-0.029	-0.185	-0.25
7.15833	0.028	-0.027	-0.184	-0.25
7.16667	0.028	-0.025	-0.183	-0.25
7.175	0.028	-0.024	-0.182	-0.248
7.18333	0.029	-0.023	-0.181	-0.247
7.19167	0.029	-0.022	-0.179	-0.246
7.2	0.029	-0.021	-0.177	-0.246
7.20833	0.03	-0.021	-0.174	-0.245
7.21667	0.031	-0.019	-0.171	-0.244
7.225	0.033	-0.018	-0.169	-0.243
7.23333	0.033	-0.017	-0.168	-0.242
7.24167	0.034	-0.017	-0.169	-0.242
7.25	0.034	-0.017	-0.169	-0.243
7.25833	0.034	-0.018	-0.17	-0.243
7.26667	0.034	-0.018	-0.169	-0.243
7.275	0.034	-0.019	-0.17	-0.243
7.28333	0.034	-0.019	-0.171	-0.243
7.29167	0.034	-0.021	-0.171	-0.244
7.3	0.034	-0.022	-0.172	-0.245
7.30833	0.033	-0.024	-0.174	-0.246
7.31667	0.034	-0.025	-0.177	-0.247
7.325	0.033	-0.025	-0.178	-0.247
7.33333	0.031	-0.027	-0.178	-0.247
7.34167	0.029	-0.029	-0.179	-0.247
7.35	0.028	-0.031	-0.181	-0.247
7.35833	0.028	-0.033	-0.183	-0.247
7.36667	0.028	-0.035	-0.186	-0.247
7.375	0.027	-0.037	-0.187	-0.247
7.38333	0.025	-0.038	-0.189	-0.248
7.39167	0.024	-0.038	-0.189	-0.249
7.4	0.022	-0.039	-0.19	-0.25
7.40833	0.02	-0.039	-0.192	-0.25
7.41667	0.02	-0.039	-0.194	-0.25
7.425	0.019	-0.039	-0.195	-0.25
7.43333	0.019	-0.039	-0.195	-0.251
7.44167	0.017	-0.04	-0.195	-0.251
7.45	0.016	-0.041	-0.195	-0.251
7.45833	0.017	-0.042	-0.195	-0.251
7.46667	0.017	-0.043	-0.195	-0.251
7.475	0.017	-0.044	-0.195	-0.251
7.48333	0.016	-0.045	-0.196	-0.251
7.49167	0.015	-0.046	-0.197	-0.251
7.5	0.013	-0.047	-0.197	-0.252
7.50833	0.012	-0.047	-0.197	-0.252
7.51667	0.011	-0.046	-0.198	-0.253
7.525	0.01	-0.046	-0.198	-0.253
7.53333	0.009	-0.047	-0.198	-0.254
7.54167	0.009	-0.047	-0.199	-0.254
7.55	0.01	-0.047	-0.199	-0.255
7.55833	0.009	-0.048	-0.199	-0.256
7.56667	0.008	-0.049	-0.2	-0.258
7.575	0.007	-0.05	-0.2	-0.259
7.58333	0.006	-0.05	-0.199	-0.26
7.59167	0.005	-0.05	-0.197	-0.261
7.6	0.004	-0.05	-0.195	-0.261
7.60833	0.004	-0.05	-0.196	-0.261
7.61667	0.005	-0.051	-0.197	-0.263
7.625	0.004	-0.051	-0.198	-0.264
7.63333	0.004	-0.051	-0.199	-0.263
7.64167	0.003	-0.05	-0.198	-0.263
7.65	0.002	-0.05	-0.198	-0.263
7.65833	0.002	-0.051	-0.198	-0.264
7.66667	0.001	-0.052	-0.199	-0.265
7.675	0	-0.052	-0.199	-0.265
7.68333	0	-0.051	-0.198	-0.264
7.69167	0.002	-0.051	-0.197	-0.264
7.7	0.002	-0.052	-0.197	-0.263
7.70833	0.002	-0.053	-0.196	-0.263
7.71667	0.001	-0.053	-0.197	-0.264
7.725	0.001	-0.054	-0.198	-0.265
7.73333	0.001	-0.054	-0.198	-0.265
7.74167	0.001	-0.055	-0.199	-0.266
7.75	0.001	-0.056	-0.2	-0.266
7.75833	0.001	-0.056	-0.2	-0.266
7.76667	0	-0.056	-0.2	-0.266
7.775	-0.001	-0.055	-0.2	-0.266
7.78333	-0.003	-0.055	-0.199	-0.267
7.79167	-0.004	-0.055	-0.198	-0.266
7.8	-0.004	-0.055	-0.198	-0.267
7.80833	-0.004	-0.056	-0.199	-0.267
7.81667	-0.004	-0.056	-0.2	-0.269
7.825	-0.004	-0.055	-0.2	-0.269
7.83333	-0.005	-0.056	-0.2	-0.269
7.84167	-0.006	-0.056	-0.2	-0.269
7.85	-0.006	-0.056	-0.199	-0.268
7.85833	-0.006	-0.056	-0.198	-0.268
7.86667	-0.006	-0.056	-0.199	-0.268
7.875	-0.006	-0.056	-0.2	-0.268
7.88333	-0.005	-0.057	-0.2	-0.269
7.89167	-0.005	-0.057	-0.201	-0.268
7.9	-0.005	-0.058	-0.201	-0.268
7.90833	-0.005	-0.059	-0.201	-0.267
7.91667	-0.005	-0.059	-0.201	-0.267
7.925	-0.006	-0.059	-0.201	-0.267
7.93333	-0.007	-0.059	-0.2	-0.268
7.94167	-0.007	-0.058	-0.2	-0.269
7.95	-0.007	-0.058	-0.201	-0.269
7.95833	-0.007	-0.058	-0.201	-0.268
7.96667	-0.007	-0.058	-0.2	-0.268
7.975	-0.006	-0.058	-0.2	-0.268
7.98333	-0.005	-0.058	-0.199	-0.267
7.99167	-0.005	-0.059	-0.199	-0.267
8	-0.006	-0.059	-0.198	-0.267

## Sheet: Figure 3b
Analysis of pApA hydrolysis by rMbovP328 and mutated version of rMbovP328
Elution time (min)	Intensity (mV)
	H291	287GGGG290	rMbov328	NC
0	-0.008	-0.006	-0.002	-0.016
0.00833	-0.008	-0.006	-0.002	-0.016
0.01667	0	-0.004	0	-0.004
0.025	0	0	-0.001	-0.001
0.03333	0	0.001	-0.001	-0.001
0.04167	0	0.001	-0.002	-0.001
0.05	0	0.002	-0.002	-0.002
0.05833	0.003	0.002	-0.002	-0.002
0.06667	0.006	0.002	-0.002	-0.003
0.075	0.008	0.003	-0.003	-0.004
0.08333	0.008	0.003	-0.003	-0.005
0.09167	0.007	0.003	-0.003	-0.006
0.1	0.005	0.002	-0.003	-0.006
0.10833	0.003	0.003	-0.003	-0.007
0.11667	0.002	0.003	-0.002	-0.009
0.125	0.001	0.003	-0.002	-0.01
0.13333	0	0.003	-0.001	-0.01
0.14167	-0.001	0.002	-0.002	-0.01
0.15	-0.002	0.001	-0.003	-0.009
0.15833	-0.003	0.002	-0.004	-0.01
0.16667	-0.002	0.001	-0.005	-0.011
0.175	-0.001	0.001	-0.005	-0.012
0.18333	-0.001	0.001	-0.005	-0.012
0.19167	-0.001	0.002	-0.006	-0.013
0.2	0	0.002	-0.006	-0.015
0.20833	-0.001	0.001	-0.006	-0.017
0.21667	-0.001	0.001	-0.007	-0.019
0.225	-0.002	0.001	-0.007	-0.019
0.23333	-0.002	0.001	-0.008	-0.018
0.24167	-0.002	0	-0.008	-0.019
0.25	-0.002	-0.001	-0.009	-0.019
0.25833	-0.001	-0.002	-0.01	-0.02
0.26667	-0.001	-0.001	-0.011	-0.021
0.275	0	-0.001	-0.011	-0.022
0.28333	0	-0.002	-0.011	-0.024
0.29167	0	-0.001	-0.011	-0.026
0.3	0	0	-0.012	-0.026
0.30833	0.001	0	-0.013	-0.027
0.31667	0.001	0.001	-0.014	-0.028
0.325	0	0.001	-0.015	-0.029
0.33333	0	0	-0.015	-0.03
0.34167	0	-0.001	-0.016	-0.031
0.35	-0.001	-0.002	-0.016	-0.031
0.35833	-0.002	-0.002	-0.016	-0.032
0.36667	-0.003	-0.001	-0.016	-0.033
0.375	-0.002	-0.001	-0.016	-0.034
0.38333	-0.001	-0.001	-0.017	-0.034
0.39167	0	-0.002	-0.017	-0.034
0.4	-0.001	-0.002	-0.018	-0.035
0.40833	-0.001	-0.002	-0.019	-0.034
0.41667	-0.001	-0.003	-0.019	-0.035
0.425	0	-0.003	-0.019	-0.035
0.43333	0	-0.002	-0.02	-0.036
0.44167	0.001	-0.002	-0.02	-0.038
0.45	0.001	-0.001	-0.02	-0.039
0.45833	0.001	-0.001	-0.02	-0.041
0.46667	0	-0.001	-0.021	-0.041
0.475	-0.001	0	-0.022	-0.042
0.48333	-0.001	0	-0.023	-0.042
0.49167	-0.001	-0.001	-0.024	-0.042
0.5	-0.001	-0.002	-0.023	-0.044
0.50833	0.001	-0.002	-0.024	-0.045
0.51667	0.002	-0.001	-0.023	-0.046
0.525	0.003	-0.001	-0.024	-0.046
0.53333	0.004	-0.002	-0.025	-0.045
0.54167	0.005	-0.002	-0.026	-0.045
0.55	0.006	-0.002	-0.027	-0.045
0.55833	0.008	-0.002	-0.028	-0.045
0.56667	0.009	-0.002	-0.029	-0.044
0.575	0.011	-0.001	-0.029	-0.044
0.58333	0.012	0	-0.03	-0.044
0.59167	0.013	0	-0.031	-0.043
0.6	0.014	0	-0.031	-0.042
0.60833	0.015	0.001	-0.031	-0.043
0.61667	0.016	0	-0.031	-0.044
0.625	0.017	0	-0.031	-0.044
0.63333	0.018	0	-0.032	-0.045
0.64167	0.019	0	-0.034	-0.046
0.65	0.02	0.001	-0.035	-0.047
0.65833	0.021	0	-0.036	-0.047
0.66667	0.023	-0.001	-0.036	-0.046
0.675	0.024	-0.002	-0.036	-0.047
0.68333	0.025	-0.002	-0.037	-0.047
0.69167	0.026	-0.001	-0.037	-0.047
0.7	0.028	-0.001	-0.039	-0.046
0.70833	0.03	-0.002	-0.04	-0.046
0.71667	0.032	-0.001	-0.041	-0.047
0.725	0.034	-0.001	-0.042	-0.048
0.73333	0.036	0	-0.043	-0.049
0.74167	0.037	0	-0.044	-0.051
0.75	0.038	0	-0.044	-0.053
0.75833	0.04	-0.002	-0.045	-0.054
0.76667	0.042	-0.002	-0.046	-0.054
0.775	0.044	-0.002	-0.046	-0.055
0.78333	0.044	-0.002	-0.046	-0.056
0.79167	0.044	-0.002	-0.047	-0.058
0.8	0.044	-0.001	-0.048	-0.059
0.80833	0.044	0.001	-0.049	-0.061
0.81667	0.043	0.001	-0.049	-0.063
0.825	0.043	-0.001	-0.049	-0.065
0.83333	0.042	-0.001	-0.049	-0.067
0.84167	0.042	-0.002	-0.05	-0.068
0.85	0.043	-0.002	-0.051	-0.068
0.85833	0.043	-0.002	-0.051	-0.07
0.86667	0.042	-0.003	-0.052	-0.072
0.875	0.042	-0.004	-0.053	-0.073
0.88333	0.042	-0.004	-0.054	-0.074
0.89167	0.043	-0.005	-0.055	-0.075
0.9	0.042	-0.005	-0.056	-0.076
0.90833	0.041	-0.006	-0.056	-0.077
0.91667	0.04	-0.007	-0.056	-0.077
0.925	0.04	-0.007	-0.057	-0.078
0.93333	0.038	-0.006	-0.057	-0.078
0.94167	0.037	-0.005	-0.058	-0.08
0.95	0.035	-0.005	-0.058	-0.082
0.95833	0.034	-0.006	-0.058	-0.083
0.96667	0.033	-0.007	-0.059	-0.084
0.975	0.032	-0.007	-0.059	-0.085
0.98333	0.031	-0.007	-0.059	-0.086
0.99167	0.029	-0.007	-0.06	-0.087
1	0.027	-0.006	-0.061	-0.088
1.00833	0.026	-0.006	-0.061	-0.089
1.01667	0.026	-0.006	-0.06	-0.09
1.025	0.025	-0.006	-0.061	-0.09
1.03333	0.022	-0.006	-0.062	-0.091
1.04167	0.02	-0.008	-0.062	-0.091
1.05	0.019	-0.009	-0.063	-0.092
1.05833	0.019	-0.009	-0.064	-0.094
1.06667	0.017	-0.009	-0.064	-0.096
1.075	0.016	-0.009	-0.065	-0.097
1.08333	0.015	-0.009	-0.065	-0.098
1.09167	0.014	-0.008	-0.066	-0.098
1.1	0.013	-0.007	-0.067	-0.099
1.10833	0.012	-0.006	-0.067	-0.1
1.11667	0.011	-0.007	-0.068	-0.1
1.125	0.01	-0.008	-0.069	-0.101
1.13333	0.009	-0.009	-0.069	-0.101
1.14167	0.009	-0.01	-0.07	-0.102
1.15	0.008	-0.01	-0.071	-0.103
1.15833	0.009	-0.009	-0.071	-0.104
1.16667	0.009	-0.009	-0.071	-0.104
1.175	0.009	-0.008	-0.071	-0.103
1.18333	0.009	-0.008	-0.072	-0.102
1.19167	0.009	-0.007	-0.073	-0.102
1.2	0.008	-0.007	-0.073	-0.103
1.20833	0.007	-0.007	-0.073	-0.104
1.21667	0.006	-0.007	-0.073	-0.104
1.225	0.005	-0.008	-0.073	-0.105
1.23333	0.005	-0.008	-0.072	-0.106
1.24167	0.004	-0.008	-0.072	-0.107
1.25	0.004	-0.008	-0.072	-0.108
1.25833	0.003	-0.007	-0.072	-0.107
1.26667	0.004	-0.007	-0.073	-0.107
1.275	0.005	-0.007	-0.074	-0.106
1.28333	0.005	-0.008	-0.074	-0.107
1.29167	0.006	-0.008	-0.075	-0.107
1.3	0.005	-0.008	-0.075	-0.106
1.30833	0.006	-0.007	-0.075	-0.106
1.31667	0.006	-0.006	-0.074	-0.106
1.325	0.006	-0.006	-0.075	-0.107
1.33333	0.006	-0.006	-0.075	-0.108
1.34167	0.005	-0.006	-0.076	-0.109
1.35	0.005	-0.006	-0.078	-0.11
1.35833	0.005	-0.007	-0.078	-0.11
1.36667	0.005	-0.008	-0.078	-0.11
1.375	0.005	-0.008	-0.078	-0.11
1.38333	0.004	-0.007	-0.078	-0.11
1.39167	0.004	-0.007	-0.079	-0.11
1.4	0.004	-0.007	-0.079	-0.11
1.40833	0.004	-0.007	-0.08	-0.111
1.41667	0.004	-0.008	-0.08	-0.112
1.425	0.004	-0.008	-0.08	-0.113
1.43333	0.005	-0.008	-0.08	-0.113
1.44167	0.006	-0.009	-0.08	-0.113
1.45	0.006	-0.009	-0.08	-0.113
1.45833	0.006	-0.009	-0.08	-0.114
1.46667	0.005	-0.009	-0.08	-0.114
1.475	0.004	-0.008	-0.081	-0.114
1.48333	0.005	-0.007	-0.081	-0.113
1.49167	0.005	-0.007	-0.083	-0.113
1.5	0.005	-0.008	-0.084	-0.113
1.50833	0.006	-0.008	-0.084	-0.114
1.51667	0.006	-0.008	-0.084	-0.114
1.525	0.007	-0.008	-0.084	-0.114
1.53333	0.007	-0.008	-0.085	-0.114
1.54167	0.006	-0.008	-0.084	-0.113
1.55	0.006	-0.009	-0.084	-0.113
1.55833	0.006	-0.008	-0.084	-0.114
1.56667	0.006	-0.008	-0.085	-0.114
1.575	0.007	-0.008	-0.085	-0.114
1.58333	0.008	-0.007	-0.086	-0.114
1.59167	0.008	-0.007	-0.087	-0.114
1.6	0.008	-0.007	-0.088	-0.114
1.60833	0.008	-0.007	-0.088	-0.113
1.61667	0.01	-0.007	-0.089	-0.112
1.625	0.01	-0.006	-0.088	-0.112
1.63333	0.01	-0.006	-0.088	-0.112
1.64167	0.01	-0.006	-0.087	-0.113
1.65	0.01	-0.005	-0.088	-0.113
1.65833	0.01	-0.006	-0.089	-0.114
1.66667	0.01	-0.007	-0.09	-0.114
1.675	0.01	-0.007	-0.09	-0.114
1.68333	0.01	-0.007	-0.089	-0.115
1.69167	0.01	-0.008	-0.09	-0.115
1.7	0.01	-0.008	-0.09	-0.116
1.70833	0.01	-0.008	-0.089	-0.117
1.71667	0.01	-0.008	-0.09	-0.118
1.725	0.01	-0.008	-0.09	-0.118
1.73333	0.01	-0.009	-0.09	-0.117
1.74167	0.009	-0.01	-0.089	-0.117
1.75	0.009	-0.011	-0.089	-0.117
1.75833	0.009	-0.01	-0.09	-0.118
1.76667	0.008	-0.008	-0.091	-0.118
1.775	0.008	-0.008	-0.091	-0.118
1.78333	0.008	-0.009	-0.092	-0.119
1.79167	0.008	-0.01	-0.093	-0.12
1.8	0.008	-0.011	-0.093	-0.12
1.80833	0.008	-0.012	-0.093	-0.121
1.81667	0.008	-0.012	-0.094	-0.121
1.825	0.007	-0.012	-0.094	-0.121
1.83333	0.007	-0.011	-0.094	-0.12
1.84167	0.007	-0.011	-0.094	-0.12
1.85	0.008	-0.011	-0.093	-0.12
1.85833	0.009	-0.011	-0.093	-0.12
1.86667	0.008	-0.011	-0.094	-0.12
1.875	0.008	-0.01	-0.095	-0.121
1.88333	0.009	-0.011	-0.096	-0.121
1.89167	0.009	-0.012	-0.096	-0.122
1.9	0.009	-0.012	-0.096	-0.122
1.90833	0.008	-0.012	-0.095	-0.124
1.91667	0.007	-0.011	-0.096	-0.124
1.925	0.006	-0.012	-0.095	-0.123
1.93333	0.006	-0.012	-0.096	-0.122
1.94167	0.005	-0.012	-0.096	-0.121
1.95	0.005	-0.011	-0.096	-0.121
1.95833	0.005	-0.012	-0.095	-0.121
1.96667	0.005	-0.012	-0.095	-0.121
1.975	0.006	-0.011	-0.096	-0.121
1.98333	0.007	-0.01	-0.097	-0.121
1.99167	0.007	-0.01	-0.098	-0.121
2	0.007	-0.011	-0.098	-0.121
2.00833	0.007	-0.011	-0.097	-0.121
2.01667	0.006	-0.011	-0.098	-0.121
2.025	0.005	-0.012	-0.098	-0.121
2.03333	0.004	-0.012	-0.098	-0.121
2.04167	0.003	-0.013	-0.098	-0.121
2.05	0.003	-0.013	-0.099	-0.12
2.05833	0.003	-0.012	-0.099	-0.12
2.06667	0.003	-0.011	-0.099	-0.12
2.075	0.004	-0.011	-0.1	-0.121
2.08333	0.004	-0.011	-0.1	-0.121
2.09167	0.004	-0.011	-0.101	-0.12
2.1	0.003	-0.011	-0.102	-0.12
2.10833	0.001	-0.01	-0.103	-0.12
2.11667	0.002	-0.01	-0.104	-0.119
2.125	0.003	-0.011	-0.104	-0.117
2.13333	0.003	-0.011	-0.104	-0.117
2.14167	0.002	-0.011	-0.105	-0.117
2.15	0.002	-0.01	-0.105	-0.118
2.15833	0.001	-0.01	-0.106	-0.118
2.16667	0.001	-0.011	-0.107	-0.118
2.175	0	-0.011	-0.108	-0.118
2.18333	0	-0.011	-0.11	-0.119
2.19167	0.001	-0.011	-0.11	-0.119
2.2	0.001	-0.01	-0.111	-0.119
2.20833	0	-0.008	-0.112	-0.119
2.21667	-0.001	-0.007	-0.114	-0.119
2.225	-0.002	-0.008	-0.116	-0.118
2.23333	-0.002	-0.01	-0.118	-0.118
2.24167	-0.002	-0.013	-0.12	-0.119
2.25	-0.002	-0.014	-0.121	-0.119
2.25833	-0.001	-0.014	-0.123	-0.12
2.26667	-0.001	-0.014	-0.125	-0.121
2.275	-0.001	-0.015	-0.126	-0.123
2.28333	-0.003	-0.017	-0.128	-0.124
2.29167	-0.004	-0.017	-0.129	-0.125
2.3	-0.003	-0.018	-0.131	-0.126
2.30833	-0.002	-0.017	-0.133	-0.127
2.31667	-0.002	-0.017	-0.134	-0.127
2.325	-0.003	-0.016	-0.135	-0.125
2.33333	-0.002	-0.015	-0.134	-0.124
2.34167	-0.002	-0.013	-0.135	-0.123
2.35	-0.001	-0.012	-0.136	-0.122
2.35833	0.001	-0.01	-0.137	-0.121
2.36667	0.004	-0.007	-0.138	-0.118
2.375	0.007	-0.004	-0.139	-0.115
2.38333	0.01	-0.002	-0.139	-0.111
2.39167	0.013	0	-0.139	-0.108
2.4	0.017	0.002	-0.14	-0.104
2.40833	0.022	0.002	-0.141	-0.102
2.41667	0.029	0	-0.143	-0.102
2.425	0.036	-0.001	-0.146	-0.104
2.43333	0.043	-0.004	-0.149	-0.107
2.44167	0.051	-0.008	-0.154	-0.111
2.45	0.06	-0.013	-0.16	-0.118
2.45833	0.069	-0.019	-0.167	-0.127
2.46667	0.077	-0.026	-0.177	-0.138
2.475	0.084	-0.035	-0.189	-0.151
2.48333	0.09	-0.046	-0.202	-0.168
2.49167	0.095	-0.058	-0.217	-0.185
2.5	0.102	-0.07	-0.232	-0.203
2.50833	0.109	-0.08	-0.247	-0.22
2.51667	0.117	-0.087	-0.259	-0.236
2.525	0.128	-0.092	-0.269	-0.25
2.53333	0.141	-0.091	-0.276	-0.261
2.54167	0.158	-0.085	-0.276	-0.272
2.55	0.18	-0.073	-0.27	-0.282
2.55833	0.206	-0.052	-0.253	-0.293
2.56667	0.239	-0.023	-0.227	-0.301
2.575	0.276	0.014	-0.192	-0.309
2.58333	0.315	0.058	-0.152	-0.316
2.59167	0.357	0.107	-0.109	-0.324
2.6	0.401	0.16	-0.068	-0.332
2.60833	0.447	0.214	-0.032	-0.338
2.61667	0.491	0.268	-0.006	-0.344
2.625	0.534	0.319	0.011	-0.349
2.63333	0.572	0.363	0.019	-0.354
2.64167	0.601	0.398	0.021	-0.355
2.65	0.618	0.421	0.017	-0.353
2.65833	0.624	0.432	0.008	-0.346
2.66667	0.616	0.432	-0.004	-0.332
2.675	0.595	0.421	-0.017	-0.307
2.68333	0.564	0.402	-0.032	-0.27
2.69167	0.53	0.379	-0.046	-0.218
2.7	0.493	0.352	-0.058	-0.149
2.70833	0.455	0.323	-0.068	-0.064
2.71667	0.418	0.295	-0.076	0.034
2.725	0.383	0.269	-0.081	0.136
2.73333	0.349	0.245	-0.082	0.235
2.74167	0.317	0.223	-0.078	0.323
2.75	0.286	0.202	-0.07	0.396
2.75833	0.255	0.183	-0.06	0.45
2.76667	0.223	0.163	-0.053	0.484
2.775	0.192	0.142	-0.049	0.499
2.78333	0.162	0.121	-0.05	0.5
2.79167	0.134	0.101	-0.055	0.488
2.8	0.11	0.083	-0.064	0.465
2.80833	0.089	0.068	-0.074	0.435
2.81667	0.071	0.057	-0.086	0.398
2.825	0.054	0.047	-0.102	0.355
2.83333	0.038	0.035	-0.122	0.306
2.84167	0.023	0.019	-0.151	0.249
2.85	0.01	-0.004	-0.192	0.186
2.85833	-0.001	-0.037	-0.249	0.117
2.86667	-0.009	-0.078	-0.321	0.046
2.875	-0.015	-0.124	-0.404	-0.024
2.88333	-0.018	-0.168	-0.488	-0.086
2.89167	-0.018	-0.206	-0.564	-0.135
2.9	-0.018	-0.233	-0.622	-0.166
2.90833	-0.017	-0.247	-0.657	-0.173
2.91667	-0.016	-0.247	-0.668	-0.154
2.925	-0.012	-0.237	-0.658	-0.107
2.93333	-0.003	-0.22	-0.634	-0.037
2.94167	0.016	-0.2	-0.599	0.048
2.95	0.047	-0.176	-0.559	0.14
2.95833	0.094	-0.149	-0.514	0.234
2.96667	0.162	-0.114	-0.461	0.32
2.975	0.27	-0.074	-0.397	0.389
2.98333	0.473	-0.03	-0.324	0.435
2.99167	0.901	0.012	-0.25	0.454
3	1.84	0.049	-0.179	0.452
3.00833	3.838	0.081	-0.113	0.437
3.01667	7.811	0.11	-0.053	0.419
3.025	15.061	0.138	0.003	0.405
3.03333	27.136	0.17	0.062	0.403
3.04167	45.526	0.214	0.134	0.418
3.05	71.263	0.284	0.236	0.452
3.05833	104.53	0.402	0.393	0.502
3.06667	144.351	0.6	0.642	0.562
3.075	188.441	0.944	1.046	0.627
3.08333	233.295	1.551	1.725	0.688
3.09167	274.587	2.656	2.908	0.742
3.1	307.849	4.721	5.029	0.791
3.10833	329.294	8.604	8.876	0.839
3.11667	336.552	15.752	15.743	0.901
3.125	329.131	28.309	27.482	0.987
3.13333	308.457	48.945	46.309	1.114
3.14167	277.519	80.252	74.26	1.298
3.15	240.198	123.752	112.346	1.542
3.15833	200.493	178.821	159.724	1.841
3.16667	161.871	242.09	213.29	2.177
3.175	126.844	307.714	268.027	2.522
3.18333	96.857	368.581	318.044	2.837
3.19167	72.397	418.04	358.002	3.086
3.2	53.241	451.455	384.322	3.244
3.20833	38.742	467.032	395.791	3.3
3.21667	28.07	465.717	393.426	3.256
3.225	20.385	450.369	379.78	3.129
3.23333	14.942	424.653	358	2.939
3.24167	11.13	392.07	331.023	2.709
3.25	8.474	355.411	301.105	2.457
3.25833	6.623	316.671	269.746	2.196
3.26667	5.321	277.257	237.894	1.939
3.275	4.392	238.29	206.245	1.692
3.28333	3.717	200.8	175.471	1.463
3.29167	3.214	165.762	146.288	1.256
3.3	2.825	134.026	119.407	1.075
3.30833	2.513	106.198	95.424	0.919
3.31667	2.254	82.575	74.721	0.789
3.325	2.034	63.136	57.417	0.683
3.33333	1.843	47.595	43.391	0.597
3.34167	1.675	35.491	32.338	0.529
3.35	1.525	26.276	23.843	0.475
3.35833	1.393	19.396	17.454	0.431
3.36667	1.275	14.34	12.738	0.395
3.375	1.17	10.67	9.31	0.365
3.38333	1.077	8.028	6.849	0.34
3.39167	0.996	6.133	5.096	0.318
3.4	0.925	4.776	3.855	0.298
3.40833	0.863	3.799	2.975	0.282
3.41667	0.809	3.089	2.349	0.265
3.425	0.761	2.566	1.9	0.249
3.43333	0.718	2.173	1.573	0.233
3.44167	0.679	1.871	1.331	0.217
3.45	0.641	1.634	1.148	0.202
3.45833	0.605	1.444	1.007	0.187
3.46667	0.57	1.288	0.894	0.173
3.475	0.537	1.159	0.802	0.159
3.48333	0.507	1.051	0.726	0.146
3.49167	0.479	0.959	0.662	0.135
3.5	0.452	0.879	0.609	0.124
3.50833	0.427	0.809	0.563	0.115
3.51667	0.405	0.748	0.525	0.107
3.525	0.385	0.695	0.493	0.101
3.53333	0.368	0.649	0.465	0.094
3.54167	0.353	0.609	0.443	0.09
3.55	0.34	0.575	0.426	0.087
3.55833	0.33	0.547	0.412	0.086
3.56667	0.321	0.522	0.4	0.084
3.575	0.314	0.499	0.389	0.082
3.58333	0.308	0.479	0.377	0.081
3.59167	0.303	0.46	0.363	0.079
3.6	0.298	0.443	0.348	0.077
3.60833	0.294	0.427	0.331	0.076
3.61667	0.289	0.412	0.313	0.074
3.625	0.284	0.397	0.294	0.072
3.63333	0.277	0.382	0.276	0.071
3.64167	0.271	0.369	0.26	0.07
3.65	0.264	0.359	0.245	0.068
3.65833	0.257	0.35	0.232	0.066
3.66667	0.25	0.343	0.222	0.065
3.675	0.244	0.339	0.216	0.064
3.68333	0.238	0.341	0.213	0.064
3.69167	0.234	0.347	0.216	0.063
3.7	0.234	0.359	0.224	0.061
3.70833	0.235	0.379	0.237	0.059
3.71667	0.238	0.407	0.258	0.057
3.725	0.244	0.442	0.285	0.054
3.73333	0.255	0.483	0.316	0.053
3.74167	0.27	0.528	0.352	0.051
3.75	0.288	0.574	0.388	0.048
3.75833	0.309	0.619	0.422	0.047
3.76667	0.333	0.657	0.45	0.045
3.775	0.358	0.687	0.472	0.043
3.78333	0.385	0.706	0.485	0.041
3.79167	0.413	0.714	0.489	0.039
3.8	0.439	0.71	0.485	0.039
3.80833	0.462	0.696	0.472	0.039
3.81667	0.48	0.673	0.452	0.041
3.825	0.493	0.646	0.428	0.043
3.83333	0.498	0.614	0.4	0.043
3.84167	0.497	0.579	0.371	0.043
3.85	0.487	0.542	0.34	0.044
3.85833	0.469	0.506	0.309	0.045
3.86667	0.446	0.469	0.279	0.047
3.875	0.418	0.433	0.248	0.049
3.88333	0.387	0.398	0.219	0.05
3.89167	0.355	0.364	0.191	0.049
3.9	0.323	0.333	0.166	0.049
3.90833	0.293	0.305	0.143	0.048
3.91667	0.267	0.279	0.122	0.047
3.925	0.245	0.258	0.104	0.045
3.93333	0.226	0.239	0.089	0.042
3.94167	0.212	0.223	0.076	0.04
3.95	0.201	0.21	0.065	0.039
3.95833	0.195	0.2	0.055	0.039
3.96667	0.19	0.191	0.048	0.038
3.975	0.187	0.184	0.044	0.038
3.98333	0.184	0.179	0.039	0.037
3.99167	0.182	0.174	0.035	0.037
4	0.179	0.17	0.032	0.038
4.00833	0.176	0.165	0.03	0.039
4.01667	0.173	0.161	0.027	0.041
4.025	0.169	0.157	0.024	0.044
4.03333	0.166	0.154	0.022	0.046
4.04167	0.163	0.15	0.02	0.05
4.05	0.158	0.147	0.018	0.054
4.05833	0.153	0.145	0.016	0.057
4.06667	0.147	0.142	0.014	0.059
4.075	0.143	0.141	0.012	0.06
4.08333	0.138	0.139	0.009	0.062
4.09167	0.135	0.137	0.006	0.063
4.1	0.133	0.135	0.004	0.064
4.10833	0.131	0.133	0.002	0.064
4.11667	0.129	0.131	0	0.064
4.125	0.129	0.128	-0.002	0.064
4.13333	0.128	0.125	-0.004	0.066
4.14167	0.127	0.123	-0.005	0.071
4.15	0.125	0.122	-0.006	0.079
4.15833	0.124	0.12	-0.008	0.091
4.16667	0.124	0.118	-0.011	0.112
4.175	0.123	0.116	-0.012	0.142
4.18333	0.121	0.115	-0.012	0.186
4.19167	0.118	0.114	-0.012	0.251
4.2	0.115	0.113	-0.012	0.344
4.20833	0.113	0.113	-0.013	0.476
4.21667	0.113	0.112	-0.014	0.665
4.225	0.112	0.11	-0.014	0.938
4.23333	0.109	0.109	-0.015	1.334
4.24167	0.106	0.108	-0.015	1.917
4.25	0.104	0.108	-0.016	2.782
4.25833	0.101	0.106	-0.017	4.073
4.26667	0.098	0.105	-0.018	5.999
4.275	0.096	0.104	-0.019	8.853
4.28333	0.094	0.103	-0.021	13.018
4.29167	0.093	0.101	-0.023	18.969
4.3	0.091	0.1	-0.023	27.252
4.30833	0.09	0.1	-0.023	38.423
4.31667	0.09	0.1	-0.024	52.973
4.325	0.089	0.1	-0.025	71.216
4.33333	0.088	0.1	-0.025	93.18
4.34167	0.087	0.101	-0.025	118.522
4.35	0.087	0.1	-0.025	146.476
4.35833	0.087	0.1	-0.025	175.889
4.36667	0.088	0.101	-0.025	205.32
4.375	0.089	0.102	-0.025	233.212
4.38333	0.088	0.102	-0.025	258.067
4.39167	0.088	0.103	-0.025	278.616
4.4	0.088	0.103	-0.026	293.954
4.40833	0.088	0.104	-0.027	303.613
4.41667	0.087	0.103	-0.028	307.555
4.425	0.086	0.102	-0.029	306.124
4.43333	0.086	0.101	-0.029	299.945
4.44167	0.085	0.099	-0.03	289.81
4.45	0.086	0.098	-0.031	276.563
4.45833	0.086	0.097	-0.033	261.015
4.46667	0.086	0.093	-0.034	243.883
4.475	0.086	0.09	-0.035	225.76
4.48333	0.086	0.088	-0.037	207.12
4.49167	0.087	0.087	-0.038	188.335
4.5	0.088	0.085	-0.039	169.702
4.50833	0.088	0.083	-0.042	151.466
4.51667	0.09	0.081	-0.044	133.843
4.525	0.091	0.078	-0.046	117.03
4.53333	0.092	0.077	-0.048	101.208
4.54167	0.093	0.076	-0.049	86.534
4.55	0.094	0.075	-0.05	73.131
4.55833	0.097	0.074	-0.05	61.084
4.56667	0.098	0.073	-0.05	50.433
4.575	0.101	0.073	-0.051	41.173
4.58333	0.103	0.071	-0.05	33.255
4.59167	0.105	0.07	-0.051	26.596
4.6	0.105	0.07	-0.052	21.085
4.60833	0.106	0.069	-0.053	16.591
4.61667	0.105	0.069	-0.053	12.98
4.625	0.103	0.069	-0.053	10.116
4.63333	0.102	0.07	-0.053	7.871
4.64167	0.1	0.07	-0.053	6.13
4.65	0.1	0.069	-0.053	4.791
4.65833	0.099	0.068	-0.053	3.768
4.66667	0.097	0.067	-0.054	2.99
4.675	0.094	0.067	-0.055	2.398
4.68333	0.092	0.066	-0.056	1.948
4.69167	0.09	0.065	-0.057	1.605
4.7	0.087	0.064	-0.058	1.343
4.70833	0.084	0.063	-0.059	1.14
4.71667	0.081	0.062	-0.06	0.98
4.725	0.078	0.061	-0.06	0.853
4.73333	0.075	0.059	-0.061	0.751
4.74167	0.073	0.057	-0.062	0.668
4.75	0.072	0.056	-0.063	0.6
4.75833	0.072	0.054	-0.064	0.542
4.76667	0.073	0.053	-0.064	0.494
4.775	0.074	0.053	-0.065	0.453
4.78333	0.076	0.053	-0.064	0.418
4.79167	0.076	0.053	-0.065	0.389
4.8	0.077	0.052	-0.066	0.364
4.80833	0.077	0.051	-0.067	0.343
4.81667	0.078	0.05	-0.067	0.324
4.825	0.079	0.05	-0.067	0.308
4.83333	0.079	0.05	-0.068	0.292
4.84167	0.08	0.051	-0.068	0.279
4.85	0.081	0.051	-0.068	0.268
4.85833	0.081	0.051	-0.067	0.257
4.86667	0.081	0.05	-0.067	0.247
4.875	0.081	0.05	-0.065	0.239
4.88333	0.081	0.051	-0.064	0.23
4.89167	0.081	0.051	-0.063	0.222
4.9	0.082	0.052	-0.063	0.213
4.90833	0.081	0.053	-0.063	0.205
4.91667	0.078	0.054	-0.063	0.196
4.925	0.076	0.053	-0.063	0.187
4.93333	0.075	0.053	-0.063	0.177
4.94167	0.073	0.053	-0.062	0.168
4.95	0.072	0.053	-0.062	0.159
4.95833	0.072	0.054	-0.062	0.15
4.96667	0.071	0.055	-0.061	0.142
4.975	0.071	0.055	-0.062	0.135
4.98333	0.07	0.056	-0.063	0.128
4.99167	0.071	0.057	-0.063	0.122
5	0.071	0.058	-0.062	0.117
5.00833	0.072	0.06	-0.06	0.112
5.01667	0.075	0.061	-0.058	0.107
5.025	0.078	0.064	-0.056	0.101
5.03333	0.082	0.066	-0.055	0.098
5.04167	0.086	0.068	-0.053	0.094
5.05	0.092	0.071	-0.052	0.09
5.05833	0.099	0.074	-0.05	0.087
5.06667	0.106	0.078	-0.047	0.084
5.075	0.113	0.081	-0.044	0.082
5.08333	0.121	0.084	-0.043	0.08
5.09167	0.128	0.086	-0.041	0.078
5.1	0.136	0.086	-0.039	0.076
5.10833	0.144	0.086	-0.038	0.073
5.11667	0.151	0.087	-0.037	0.069
5.125	0.157	0.086	-0.038	0.066
5.13333	0.162	0.085	-0.039	0.063
5.14167	0.165	0.083	-0.042	0.059
5.15	0.168	0.08	-0.043	0.055
5.15833	0.169	0.077	-0.044	0.051
5.16667	0.169	0.074	-0.045	0.046
5.175	0.166	0.072	-0.046	0.041
5.18333	0.164	0.071	-0.048	0.036
5.19167	0.16	0.069	-0.05	0.032
5.2	0.155	0.067	-0.051	0.027
5.20833	0.148	0.064	-0.051	0.023
5.21667	0.141	0.061	-0.052	0.019
5.225	0.133	0.058	-0.054	0.016
5.23333	0.126	0.055	-0.056	0.012
5.24167	0.119	0.053	-0.058	0.009
5.25	0.112	0.05	-0.06	0.006
5.25833	0.104	0.048	-0.062	0.003
5.26667	0.098	0.046	-0.064	0
5.275	0.091	0.045	-0.067	-0.002
5.28333	0.085	0.043	-0.071	-0.004
5.29167	0.079	0.041	-0.074	-0.006
5.3	0.074	0.038	-0.076	-0.008
5.30833	0.071	0.037	-0.078	-0.009
5.31667	0.068	0.036	-0.081	-0.011
5.325	0.066	0.034	-0.084	-0.012
5.33333	0.063	0.034	-0.086	-0.014
5.34167	0.06	0.033	-0.087	-0.016
5.35	0.057	0.032	-0.089	-0.018
5.35833	0.055	0.03	-0.09	-0.02
5.36667	0.053	0.029	-0.092	-0.02
5.375	0.051	0.028	-0.093	-0.02
5.38333	0.05	0.027	-0.095	-0.02
5.39167	0.048	0.026	-0.097	-0.021
5.4	0.046	0.025	-0.099	-0.021
5.40833	0.044	0.025	-0.1	-0.02
5.41667	0.043	0.025	-0.101	-0.021
5.425	0.043	0.024	-0.103	-0.022
5.43333	0.042	0.023	-0.105	-0.024
5.44167	0.041	0.024	-0.106	-0.025
5.45	0.04	0.023	-0.107	-0.026
5.45833	0.04	0.023	-0.108	-0.027
5.46667	0.04	0.023	-0.108	-0.028
5.475	0.038	0.023	-0.11	-0.029
5.48333	0.036	0.023	-0.112	-0.03
5.49167	0.035	0.022	-0.112	-0.03
5.5	0.034	0.022	-0.112	-0.03
5.50833	0.034	0.022	-0.112	-0.031
5.51667	0.034	0.023	-0.113	-0.033
5.525	0.034	0.024	-0.113	-0.035
5.53333	0.034	0.025	-0.114	-0.037
5.54167	0.034	0.025	-0.115	-0.038
5.55	0.034	0.025	-0.114	-0.038
5.55833	0.034	0.025	-0.114	-0.039
5.56667	0.033	0.026	-0.114	-0.04
5.575	0.032	0.027	-0.113	-0.042
5.58333	0.031	0.028	-0.112	-0.043
5.59167	0.031	0.03	-0.111	-0.044
5.6	0.03	0.031	-0.111	-0.045
5.60833	0.03	0.03	-0.112	-0.046
5.61667	0.031	0.03	-0.112	-0.048
5.625	0.032	0.031	-0.111	-0.05
5.63333	0.034	0.032	-0.111	-0.051
5.64167	0.035	0.032	-0.111	-0.051
5.65	0.035	0.032	-0.112	-0.052
5.65833	0.034	0.032	-0.113	-0.052
5.66667	0.034	0.03	-0.114	-0.052
5.675	0.034	0.029	-0.116	-0.053
5.68333	0.035	0.028	-0.117	-0.054
5.69167	0.035	0.027	-0.118	-0.053
5.7	0.034	0.026	-0.12	-0.053
5.70833	0.035	0.025	-0.121	-0.054
5.71667	0.035	0.024	-0.122	-0.054
5.725	0.035	0.024	-0.123	-0.054
5.73333	0.035	0.024	-0.123	-0.053
5.74167	0.035	0.024	-0.124	-0.052
5.75	0.035	0.024	-0.124	-0.051
5.75833	0.035	0.023	-0.125	-0.051
5.76667	0.034	0.022	-0.125	-0.051
5.775	0.034	0.022	-0.126	-0.051
5.78333	0.034	0.021	-0.128	-0.05
5.79167	0.034	0.021	-0.13	-0.05
5.8	0.034	0.02	-0.13	-0.051
5.80833	0.035	0.019	-0.131	-0.051
5.81667	0.035	0.019	-0.132	-0.051
5.825	0.036	0.019	-0.133	-0.051
5.83333	0.035	0.018	-0.134	-0.051
5.84167	0.034	0.017	-0.135	-0.052
5.85	0.034	0.016	-0.135	-0.051
5.85833	0.034	0.015	-0.137	-0.053
5.86667	0.034	0.014	-0.137	-0.054
5.875	0.033	0.013	-0.139	-0.055
5.88333	0.032	0.013	-0.141	-0.057
5.89167	0.032	0.012	-0.142	-0.057
5.9	0.032	0.012	-0.144	-0.058
5.90833	0.031	0.011	-0.145	-0.059
5.91667	0.03	0.01	-0.146	-0.06
5.925	0.029	0.009	-0.147	-0.061
5.93333	0.029	0.007	-0.148	-0.062
5.94167	0.027	0.007	-0.15	-0.063
5.95	0.027	0.006	-0.151	-0.065
5.95833	0.027	0.005	-0.152	-0.066
5.96667	0.026	0.004	-0.152	-0.068
5.975	0.025	0.003	-0.152	-0.068
5.98333	0.025	0.003	-0.152	-0.068
5.99167	0.025	0.002	-0.153	-0.068
6	0.025	0.002	-0.153	-0.068
6.00833	0.025	0.002	-0.154	-0.069
6.01667	0.025	0.003	-0.155	-0.07
6.025	0.025	0.003	-0.156	-0.07
6.03333	0.024	0.001	-0.157	-0.07
6.04167	0.024	0.001	-0.158	-0.071
6.05	0.025	0.001	-0.16	-0.071
6.05833	0.025	0.001	-0.161	-0.072
6.06667	0.026	0	-0.162	-0.073
6.075	0.026	-0.001	-0.161	-0.073
6.08333	0.025	-0.001	-0.161	-0.074
6.09167	0.025	0	-0.161	-0.075
6.1	0.025	0	-0.161	-0.075
6.10833	0.025	0	-0.163	-0.076
6.11667	0.024	0	-0.164	-0.075
6.125	0.024	0.001	-0.165	-0.075
6.13333	0.025	0.001	-0.165	-0.076
6.14167	0.026	0.001	-0.165	-0.077
6.15	0.026	0.001	-0.165	-0.077
6.15833	0.026	0	-0.166	-0.078
6.16667	0.026	0	-0.167	-0.079
6.175	0.026	-0.001	-0.168	-0.079
6.18333	0.026	-0.001	-0.168	-0.079
6.19167	0.025	-0.001	-0.168	-0.079
6.2	0.024	-0.001	-0.168	-0.078
6.20833	0.025	-0.001	-0.168	-0.077
6.21667	0.024	-0.001	-0.169	-0.077
6.225	0.024	-0.002	-0.17	-0.076
6.23333	0.024	-0.003	-0.171	-0.075
6.24167	0.024	-0.003	-0.172	-0.076
6.25	0.024	-0.003	-0.173	-0.076
6.25833	0.022	-0.004	-0.173	-0.076
6.26667	0.02	-0.003	-0.172	-0.075
6.275	0.02	-0.002	-0.173	-0.075
6.28333	0.02	-0.002	-0.173	-0.074
6.29167	0.021	-0.001	-0.172	-0.074
6.3	0.021	-0.001	-0.172	-0.075
6.30833	0.021	0	-0.172	-0.074
6.31667	0.021	-0.001	-0.173	-0.074
6.325	0.02	-0.001	-0.174	-0.074
6.33333	0.019	-0.002	-0.174	-0.073
6.34167	0.019	-0.001	-0.175	-0.073
6.35	0.019	-0.001	-0.175	-0.072
6.35833	0.019	0	-0.175	-0.071
6.36667	0.02	0.001	-0.175	-0.071
6.375	0.021	0.002	-0.175	-0.07
6.38333	0.021	0.002	-0.175	-0.068
6.39167	0.02	0.002	-0.175	-0.067
6.4	0.021	0.001	-0.176	-0.067
6.40833	0.022	0.001	-0.175	-0.066
6.41667	0.023	0.001	-0.176	-0.066
6.425	0.024	0.001	-0.177	-0.066
6.43333	0.023	0.002	-0.176	-0.066
6.44167	0.023	0.003	-0.176	-0.066
6.45	0.024	0.004	-0.176	-0.066
6.45833	0.024	0.004	-0.176	-0.065
6.46667	0.025	0.005	-0.177	-0.066
6.475	0.025	0.005	-0.176	-0.066
6.48333	0.026	0.004	-0.176	-0.067
6.49167	0.025	0.004	-0.176	-0.068
6.5	0.025	0.005	-0.177	-0.067
6.50833	0.025	0.005	-0.177	-0.068
6.51667	0.025	0.005	-0.177	-0.069
6.525	0.026	0.005	-0.177	-0.07
6.53333	0.026	0.005	-0.177	-0.071
6.54167	0.026	0.004	-0.177	-0.072
6.55	0.025	0.005	-0.177	-0.073
6.55833	0.024	0.006	-0.179	-0.074
6.56667	0.024	0.007	-0.181	-0.074
6.575	0.025	0.007	-0.181	-0.074
6.58333	0.025	0.007	-0.182	-0.074
6.59167	0.025	0.007	-0.183	-0.073
6.6	0.024	0.006	-0.184	-0.073
6.60833	0.024	0.006	-0.185	-0.074
6.61667	0.023	0.004	-0.187	-0.075
6.625	0.023	0.004	-0.189	-0.076
6.63333	0.023	0.003	-0.189	-0.076
6.64167	0.022	0.002	-0.19	-0.078
6.65	0.021	0.002	-0.191	-0.078
6.65833	0.022	0.002	-0.191	-0.078
6.66667	0.021	0.002	-0.192	-0.078
6.675	0.019	0.002	-0.193	-0.078
6.68333	0.019	0	-0.194	-0.079
6.69167	0.02	-0.001	-0.195	-0.079
6.7	0.02	-0.002	-0.195	-0.078
6.70833	0.019	-0.002	-0.196	-0.077
6.71667	0.018	-0.002	-0.198	-0.077
6.725	0.018	-0.001	-0.199	-0.077
6.73333	0.017	-0.001	-0.201	-0.078
6.74167	0.018	-0.001	-0.202	-0.079
6.75	0.018	0	-0.202	-0.079
6.75833	0.019	-0.001	-0.203	-0.079
6.76667	0.019	0	-0.202	-0.08
6.775	0.019	-0.001	-0.202	-0.081
6.78333	0.019	-0.003	-0.204	-0.081
6.79167	0.019	-0.004	-0.204	-0.081
6.8	0.019	-0.004	-0.205	-0.081
6.80833	0.019	-0.005	-0.206	-0.08
6.81667	0.02	-0.005	-0.208	-0.08
6.825	0.02	-0.005	-0.208	-0.081
6.83333	0.02	-0.005	-0.208	-0.081
6.84167	0.019	-0.005	-0.208	-0.081
6.85	0.017	-0.005	-0.209	-0.081
6.85833	0.017	-0.005	-0.211	-0.082
6.86667	0.017	-0.005	-0.211	-0.082
6.875	0.017	-0.006	-0.212	-0.083
6.88333	0.016	-0.006	-0.213	-0.083
6.89167	0.017	-0.006	-0.214	-0.084
6.9	0.017	-0.006	-0.215	-0.084
6.90833	0.018	-0.007	-0.216	-0.085
6.91667	0.018	-0.007	-0.216	-0.087
6.925	0.018	-0.007	-0.215	-0.087
6.93333	0.018	-0.007	-0.216	-0.087
6.94167	0.018	-0.007	-0.217	-0.087
6.95	0.018	-0.007	-0.217	-0.086
6.95833	0.018	-0.006	-0.217	-0.086
6.96667	0.018	-0.005	-0.219	-0.087
6.975	0.018	-0.004	-0.22	-0.087
6.98333	0.018	-0.004	-0.22	-0.086
6.99167	0.02	-0.005	-0.22	-0.085
7	0.021	-0.005	-0.22	-0.086
7.00833	0.022	-0.006	-0.22	-0.086
7.01667	0.021	-0.006	-0.219	-0.085
7.025	0.022	-0.006	-0.219	-0.085
7.03333	0.023	-0.005	-0.218	-0.084
7.04167	0.024	-0.004	-0.216	-0.083
7.05	0.024	-0.002	-0.216	-0.083
7.05833	0.026	-0.001	-0.215	-0.083
7.06667	0.028	-0.001	-0.214	-0.082
7.075	0.029	0.002	-0.212	-0.08
7.08333	0.031	0.006	-0.208	-0.079
7.09167	0.031	0.008	-0.204	-0.077
7.1	0.032	0.012	-0.198	-0.074
7.10833	0.032	0.016	-0.193	-0.072
7.11667	0.032	0.02	-0.187	-0.069
7.125	0.033	0.024	-0.18	-0.066
7.13333	0.034	0.029	-0.172	-0.064
7.14167	0.034	0.035	-0.163	-0.062
7.15	0.035	0.041	-0.155	-0.059
7.15833	0.035	0.046	-0.147	-0.056
7.16667	0.036	0.05	-0.14	-0.054
7.175	0.036	0.054	-0.134	-0.052
7.18333	0.036	0.057	-0.128	-0.051
7.19167	0.036	0.059	-0.124	-0.049
7.2	0.035	0.06	-0.121	-0.047
7.20833	0.034	0.06	-0.12	-0.046
7.21667	0.034	0.06	-0.121	-0.044
7.225	0.034	0.059	-0.122	-0.043
7.23333	0.034	0.057	-0.124	-0.041
7.24167	0.034	0.054	-0.128	-0.039
7.25	0.034	0.05	-0.133	-0.038
7.25833	0.035	0.046	-0.138	-0.035
7.26667	0.034	0.043	-0.143	-0.032
7.275	0.035	0.04	-0.148	-0.029
7.28333	0.037	0.037	-0.153	-0.026
7.29167	0.038	0.034	-0.159	-0.021
7.3	0.039	0.031	-0.165	-0.016
7.30833	0.04	0.029	-0.17	-0.011
7.31667	0.041	0.026	-0.176	-0.008
7.325	0.042	0.023	-0.179	-0.004
7.33333	0.044	0.021	-0.183	-0.001
7.34167	0.044	0.018	-0.187	0.002
7.35	0.044	0.015	-0.191	0.004
7.35833	0.046	0.011	-0.194	0.005
7.36667	0.047	0.008	-0.198	0.005
7.375	0.049	0.005	-0.202	0.005
7.38333	0.049	0.003	-0.205	0.005
7.39167	0.05	0.001	-0.21	0.003
7.4	0.05	-0.001	-0.212	0
7.40833	0.049	-0.004	-0.215	-0.004
7.41667	0.049	-0.005	-0.217	-0.009
7.425	0.05	-0.006	-0.221	-0.014
7.43333	0.05	-0.007	-0.224	-0.018
7.44167	0.049	-0.008	-0.227	-0.022
7.45	0.048	-0.009	-0.229	-0.026
7.45833	0.046	-0.01	-0.231	-0.03
7.46667	0.043	-0.011	-0.232	-0.035
7.475	0.041	-0.012	-0.234	-0.04
7.48333	0.039	-0.013	-0.235	-0.044
7.49167	0.036	-0.013	-0.237	-0.047
7.5	0.034	-0.013	-0.237	-0.05
7.50833	0.031	-0.014	-0.238	-0.054
7.51667	0.028	-0.016	-0.238	-0.058
7.525	0.027	-0.016	-0.238	-0.061
7.53333	0.025	-0.015	-0.238	-0.064
7.54167	0.023	-0.016	-0.239	-0.066
7.55	0.021	-0.016	-0.239	-0.07
7.55833	0.019	-0.016	-0.239	-0.074
7.56667	0.017	-0.017	-0.239	-0.077
7.575	0.015	-0.017	-0.239	-0.08
7.58333	0.013	-0.018	-0.239	-0.081
7.59167	0.011	-0.019	-0.24	-0.083
7.6	0.011	-0.019	-0.24	-0.086
7.60833	0.011	-0.019	-0.241	-0.089
7.61667	0.011	-0.018	-0.242	-0.091
7.625	0.011	-0.018	-0.242	-0.092
7.63333	0.01	-0.018	-0.243	-0.094
7.64167	0.008	-0.019	-0.242	-0.095
7.65	0.009	-0.02	-0.241	-0.096
7.65833	0.01	-0.021	-0.24	-0.097
7.66667	0.01	-0.02	-0.24	-0.097
7.675	0.01	-0.02	-0.241	-0.098
7.68333	0.01	-0.021	-0.241	-0.098
7.69167	0.009	-0.022	-0.241	-0.098
7.7	0.007	-0.021	-0.241	-0.1
7.70833	0.006	-0.021	-0.242	-0.101
7.71667	0.004	-0.02	-0.242	-0.101
7.725	0.004	-0.02	-0.242	-0.101
7.73333	0.004	-0.02	-0.241	-0.102
7.74167	0.005	-0.02	-0.241	-0.101
7.75	0.005	-0.02	-0.242	-0.101
7.75833	0.004	-0.021	-0.242	-0.1
7.76667	0.004	-0.022	-0.242	-0.1
7.775	0.005	-0.022	-0.242	-0.1
7.78333	0.005	-0.022	-0.242	-0.101
7.79167	0.006	-0.022	-0.242	-0.102
7.8	0.006	-0.022	-0.241	-0.102
7.80833	0.007	-0.023	-0.242	-0.102
7.81667	0.008	-0.023	-0.242	-0.102
7.825	0.008	-0.024	-0.243	-0.102
7.83333	0.008	-0.024	-0.243	-0.101
7.84167	0.008	-0.023	-0.243	-0.101
7.85	0.007	-0.023	-0.243	-0.101
7.85833	0.006	-0.024	-0.243	-0.101
7.86667	0.006	-0.024	-0.244	-0.101
7.875	0.005	-0.025	-0.244	-0.103
7.88333	0.004	-0.025	-0.244	-0.103
7.89167	0.004	-0.025	-0.244	-0.102
7.9	0.006	-0.024	-0.244	-0.101
7.90833	0.007	-0.024	-0.244	-0.1
7.91667	0.006	-0.024	-0.244	-0.099
7.925	0.006	-0.024	-0.243	-0.099
7.93333	0.005	-0.024	-0.242	-0.099
7.94167	0.006	-0.025	-0.242	-0.099
7.95	0.007	-0.025	-0.242	-0.099
7.95833	0.008	-0.025	-0.242	-0.099
7.96667	0.008	-0.025	-0.242	-0.097
7.975	0.009	-0.024	-0.242	-0.095
7.98333	0.01	-0.022	-0.241	-0.093
7.99167	0.01	-0.021	-0.24	-0.091
8	0.012	-0.019	-0.238	-0.09

## Sheet: Figure 3c
Analysis of c-di-GMP and pGpG hydrolysis by rMbovP328
Elution time (min)	Intensity (mV)
	c-di-GMP	pGpG
0	0.013	-0.02
0.00833	0.013	-0.02
0.01667	0	-0.001
0.025	0	-0.002
0.03333	0	-0.003
0.04167	0	-0.002
0.05	-0.001	-0.002
0.05833	-0.001	-0.003
0.06667	-0.002	-0.003
0.075	-0.003	-0.002
0.08333	-0.004	-0.002
0.09167	-0.004	-0.002
0.1	-0.006	-0.003
0.10833	-0.007	-0.003
0.11667	-0.009	-0.002
0.125	-0.009	-0.002
0.13333	-0.01	-0.002
0.14167	-0.01	-0.003
0.15	-0.011	-0.004
0.15833	-0.012	-0.005
0.16667	-0.013	-0.005
0.175	-0.014	-0.005
0.18333	-0.016	-0.006
0.19167	-0.017	-0.007
0.2	-0.018	-0.008
0.20833	-0.018	-0.008
0.21667	-0.019	-0.008
0.225	-0.02	-0.008
0.23333	-0.021	-0.008
0.24167	-0.022	-0.009
0.25	-0.023	-0.01
0.25833	-0.023	-0.011
0.26667	-0.022	-0.011
0.275	-0.023	-0.012
0.28333	-0.025	-0.012
0.29167	-0.026	-0.012
0.3	-0.026	-0.013
0.30833	-0.026	-0.013
0.31667	-0.027	-0.013
0.325	-0.029	-0.012
0.33333	-0.03	-0.011
0.34167	-0.031	-0.011
0.35	-0.032	-0.013
0.35833	-0.031	-0.014
0.36667	-0.029	-0.014
0.375	-0.028	-0.015
0.38333	-0.028	-0.016
0.39167	-0.028	-0.016
0.4	-0.028	-0.016
0.40833	-0.028	-0.015
0.41667	-0.03	-0.015
0.425	-0.031	-0.016
0.43333	-0.03	-0.016
0.44167	-0.03	-0.017
0.45	-0.031	-0.017
0.45833	-0.031	-0.016
0.46667	-0.031	-0.015
0.475	-0.032	-0.015
0.48333	-0.031	-0.016
0.49167	-0.032	-0.015
0.5	-0.032	-0.015
0.50833	-0.032	-0.015
0.51667	-0.032	-0.016
0.525	-0.032	-0.016
0.53333	-0.031	-0.016
0.54167	-0.031	-0.016
0.55	-0.032	-0.017
0.55833	-0.033	-0.017
0.56667	-0.032	-0.015
0.575	-0.031	-0.015
0.58333	-0.03	-0.014
0.59167	-0.03	-0.014
0.6	-0.03	-0.014
0.60833	-0.03	-0.014
0.61667	-0.03	-0.015
0.625	-0.031	-0.016
0.63333	-0.032	-0.016
0.64167	-0.031	-0.016
0.65	-0.03	-0.016
0.65833	-0.029	-0.015
0.66667	-0.028	-0.015
0.675	-0.028	-0.015
0.68333	-0.028	-0.014
0.69167	-0.028	-0.013
0.7	-0.028	-0.012
0.70833	-0.028	-0.012
0.71667	-0.027	-0.012
0.725	-0.027	-0.012
0.73333	-0.027	-0.012
0.74167	-0.027	-0.013
0.75	-0.027	-0.013
0.75833	-0.027	-0.013
0.76667	-0.026	-0.013
0.775	-0.024	-0.013
0.78333	-0.024	-0.013
0.79167	-0.023	-0.013
0.8	-0.022	-0.013
0.80833	-0.021	-0.013
0.81667	-0.02	-0.013
0.825	-0.02	-0.012
0.83333	-0.019	-0.014
0.84167	-0.018	-0.014
0.85	-0.018	-0.015
0.85833	-0.018	-0.015
0.86667	-0.017	-0.014
0.875	-0.017	-0.014
0.88333	-0.016	-0.015
0.89167	-0.014	-0.015
0.9	-0.012	-0.016
0.90833	-0.012	-0.016
0.91667	-0.012	-0.016
0.925	-0.012	-0.016
0.93333	-0.011	-0.017
0.94167	-0.01	-0.017
0.95	-0.01	-0.016
0.95833	-0.009	-0.016
0.96667	-0.009	-0.016
0.975	-0.009	-0.016
0.98333	-0.009	-0.017
0.99167	-0.01	-0.017
1	-0.009	-0.017
1.00833	-0.01	-0.017
1.01667	-0.009	-0.016
1.025	-0.009	-0.016
1.03333	-0.009	-0.016
1.04167	-0.009	-0.017
1.05	-0.01	-0.018
1.05833	-0.012	-0.018
1.06667	-0.014	-0.018
1.075	-0.016	-0.018
1.08333	-0.018	-0.018
1.09167	-0.019	-0.018
1.1	-0.02	-0.019
1.10833	-0.021	-0.02
1.11667	-0.021	-0.021
1.125	-0.021	-0.021
1.13333	-0.02	-0.021
1.14167	-0.02	-0.021
1.15	-0.02	-0.02
1.15833	-0.02	-0.02
1.16667	-0.021	-0.02
1.175	-0.021	-0.021
1.18333	-0.021	-0.022
1.19167	-0.02	-0.022
1.2	-0.02	-0.021
1.20833	-0.02	-0.02
1.21667	-0.021	-0.021
1.225	-0.022	-0.022
1.23333	-0.022	-0.021
1.24167	-0.021	-0.021
1.25	-0.021	-0.02
1.25833	-0.022	-0.02
1.26667	-0.022	-0.021
1.275	-0.022	-0.021
1.28333	-0.023	-0.022
1.29167	-0.023	-0.022
1.3	-0.023	-0.022
1.30833	-0.023	-0.023
1.31667	-0.023	-0.023
1.325	-0.023	-0.022
1.33333	-0.023	-0.022
1.34167	-0.024	-0.022
1.35	-0.023	-0.023
1.35833	-0.022	-0.023
1.36667	-0.022	-0.023
1.375	-0.022	-0.023
1.38333	-0.023	-0.023
1.39167	-0.023	-0.024
1.4	-0.024	-0.025
1.40833	-0.025	-0.024
1.41667	-0.025	-0.024
1.425	-0.026	-0.024
1.43333	-0.026	-0.024
1.44167	-0.025	-0.025
1.45	-0.025	-0.026
1.45833	-0.024	-0.027
1.46667	-0.024	-0.027
1.475	-0.023	-0.027
1.48333	-0.022	-0.027
1.49167	-0.022	-0.027
1.5	-0.021	-0.026
1.50833	-0.02	-0.026
1.51667	-0.02	-0.027
1.525	-0.019	-0.028
1.53333	-0.017	-0.028
1.54167	-0.016	-0.027
1.55	-0.014	-0.026
1.55833	-0.013	-0.027
1.56667	-0.012	-0.027
1.575	-0.01	-0.027
1.58333	-0.008	-0.028
1.59167	-0.008	-0.027
1.6	-0.007	-0.027
1.60833	-0.006	-0.027
1.61667	-0.006	-0.027
1.625	-0.006	-0.027
1.63333	-0.006	-0.028
1.64167	-0.006	-0.028
1.65	-0.006	-0.027
1.65833	-0.005	-0.027
1.66667	-0.005	-0.027
1.675	-0.006	-0.028
1.68333	-0.006	-0.029
1.69167	-0.007	-0.029
1.7	-0.007	-0.029
1.70833	-0.007	-0.03
1.71667	-0.006	-0.031
1.725	-0.007	-0.031
1.73333	-0.008	-0.031
1.74167	-0.01	-0.031
1.75	-0.011	-0.032
1.75833	-0.011	-0.033
1.76667	-0.012	-0.033
1.775	-0.012	-0.035
1.78333	-0.014	-0.036
1.79167	-0.016	-0.036
1.8	-0.016	-0.037
1.80833	-0.017	-0.038
1.81667	-0.017	-0.038
1.825	-0.017	-0.038
1.83333	-0.017	-0.038
1.84167	-0.016	-0.037
1.85	-0.016	-0.037
1.85833	-0.016	-0.037
1.86667	-0.016	-0.037
1.875	-0.016	-0.036
1.88333	-0.016	-0.036
1.89167	-0.016	-0.037
1.9	-0.016	-0.037
1.90833	-0.016	-0.037
1.91667	-0.017	-0.037
1.925	-0.019	-0.038
1.93333	-0.019	-0.038
1.94167	-0.02	-0.038
1.95	-0.021	-0.038
1.95833	-0.022	-0.038
1.96667	-0.023	-0.039
1.975	-0.023	-0.039
1.98333	-0.023	-0.04
1.99167	-0.022	-0.041
2	-0.021	-0.041
2.00833	-0.022	-0.041
2.01667	-0.024	-0.042
2.025	-0.026	-0.044
2.03333	-0.028	-0.044
2.04167	-0.028	-0.044
2.05	-0.029	-0.045
2.05833	-0.029	-0.045
2.06667	-0.029	-0.045
2.075	-0.03	-0.046
2.08333	-0.03	-0.046
2.09167	-0.03	-0.046
2.1	-0.029	-0.046
2.10833	-0.027	-0.046
2.11667	-0.025	-0.046
2.125	-0.023	-0.046
2.13333	-0.021	-0.046
2.14167	-0.018	-0.046
2.15	-0.015	-0.046
2.15833	-0.013	-0.046
2.16667	-0.012	-0.046
2.175	-0.012	-0.047
2.18333	-0.011	-0.048
2.19167	-0.011	-0.049
2.2	-0.012	-0.051
2.20833	-0.014	-0.052
2.21667	-0.016	-0.054
2.225	-0.018	-0.054
2.23333	-0.02	-0.054
2.24167	-0.023	-0.055
2.25	-0.025	-0.055
2.25833	-0.027	-0.056
2.26667	-0.03	-0.057
2.275	-0.033	-0.059
2.28333	-0.035	-0.06
2.29167	-0.038	-0.062
2.3	-0.041	-0.063
2.30833	-0.043	-0.064
2.31667	-0.044	-0.066
2.325	-0.043	-0.069
2.33333	-0.041	-0.07
2.34167	-0.037	-0.07
2.35	-0.032	-0.07
2.35833	-0.025	-0.07
2.36667	-0.017	-0.069
2.375	-0.01	-0.069
2.38333	-0.004	-0.068
2.39167	0	-0.067
2.4	0.003	-0.066
2.40833	0.003	-0.066
2.41667	0.002	-0.065
2.425	-0.001	-0.066
2.43333	-0.006	-0.067
2.44167	-0.01	-0.069
2.45	-0.013	-0.075
2.45833	-0.016	-0.081
2.46667	-0.019	-0.091
2.475	-0.022	-0.102
2.48333	-0.026	-0.114
2.49167	-0.033	-0.129
2.5	-0.041	-0.144
2.50833	-0.051	-0.16
2.51667	-0.061	-0.177
2.525	-0.07	-0.192
2.53333	-0.078	-0.205
2.54167	-0.085	-0.217
2.55	-0.09	-0.228
2.55833	-0.093	-0.237
2.56667	-0.094	-0.246
2.575	-0.091	-0.254
2.58333	-0.084	-0.258
2.59167	-0.073	-0.263
2.6	-0.059	-0.27
2.60833	-0.038	-0.28
2.61667	-0.007	-0.295
2.625	0.041	-0.31
2.63333	0.112	-0.325
2.64167	0.222	-0.33
2.65	0.4	-0.317
2.65833	0.693	-0.266
2.66667	1.185	-0.147
2.675	2.025	0.097
2.68333	3.435	0.564
2.69167	5.696	1.394
2.7	9.092	2.749
2.70833	13.804	4.774
2.71667	19.82	7.526
2.725	26.871	10.925
2.73333	34.461	14.729
2.74167	41.942	18.577
2.75	48.638	22.057
2.75833	53.992	24.815
2.76667	57.673	26.632
2.775	59.618	27.457
2.78333	59.991	27.389
2.79167	59.076	26.624
2.8	57.171	25.385
2.80833	54.518	23.875
2.81667	51.274	22.245
2.825	47.536	20.592
2.83333	43.377	18.96
2.84167	38.885	17.355
2.85	34.176	15.758
2.85833	29.395	14.138
2.86667	24.7	12.476
2.875	20.249	10.769
2.88333	16.184	9.039
2.89167	12.613	7.341
2.9	9.6	5.744
2.90833	7.159	4.317
2.91667	5.254	3.111
2.925	3.821	2.144
2.93333	2.776	1.405
2.94167	2.036	0.867
2.95	1.526	0.492
2.95833	1.191	0.241
2.96667	0.987	0.085
2.975	0.874	-0.001
2.98333	0.814	-0.035
2.99167	0.782	-0.034
3	0.76	-0.015
3.00833	0.741	0.013
3.01667	0.721	0.043
3.025	0.702	0.071
3.03333	0.682	0.096
3.04167	0.666	0.119
3.05	0.652	0.142
3.05833	0.643	0.165
3.06667	0.639	0.191
3.075	0.641	0.219
3.08333	0.651	0.248
3.09167	0.67	0.276
3.1	0.695	0.301
3.10833	0.727	0.322
3.11667	0.76	0.337
3.125	0.792	0.346
3.13333	0.82	0.349
3.14167	0.843	0.347
3.15	0.858	0.342
3.15833	0.868	0.336
3.16667	0.871	0.327
3.175	0.867	0.318
3.18333	0.857	0.309
3.19167	0.841	0.299
3.2	0.82	0.287
3.20833	0.793	0.274
3.21667	0.763	0.261
3.225	0.73	0.249
3.23333	0.695	0.237
3.24167	0.66	0.225
3.25	0.627	0.214
3.25833	0.594	0.204
3.26667	0.565	0.194
3.275	0.537	0.185
3.28333	0.511	0.177
3.29167	0.49	0.17
3.3	0.471	0.163
3.30833	0.455	0.157
3.31667	0.441	0.153
3.325	0.43	0.149
3.33333	0.419	0.145
3.34167	0.41	0.141
3.35	0.403	0.138
3.35833	0.399	0.136
3.36667	0.399	0.133
3.375	0.407	0.133
3.38333	0.424	0.132
3.39167	0.452	0.131
3.4	0.497	0.131
3.40833	0.565	0.132
3.41667	0.665	0.133
3.425	0.814	0.131
3.43333	1.039	0.131
3.44167	1.384	0.13
3.45	1.91	0.128
3.45833	2.706	0.127
3.46667	3.873	0.126
3.475	5.52	0.124
3.48333	7.737	0.123
3.49167	10.565	0.122
3.5	13.965	0.12
3.50833	17.807	0.119
3.51667	21.872	0.118
3.525	25.883	0.118
3.53333	29.542	0.12
3.54167	32.57	0.123
3.55	34.753	0.127
3.55833	35.962	0.134
3.56667	36.158	0.143
3.575	35.387	0.152
3.58333	33.762	0.161
3.59167	31.445	0.169
3.6	28.619	0.174
3.60833	25.474	0.177
3.61667	22.195	0.177
3.625	18.943	0.176
3.63333	15.853	0.173
3.64167	13.023	0.169
3.65	10.519	0.164
3.65833	8.367	0.159
3.66667	6.567	0.154
3.675	5.097	0.15
3.68333	3.925	0.146
3.69167	3.009	0.142
3.7	2.306	0.138
3.70833	1.776	0.135
3.71667	1.381	0.131
3.725	1.088	0.128
3.73333	0.872	0.124
3.74167	0.715	0.121
3.75	0.6	0.116
3.75833	0.514	0.111
3.76667	0.451	0.107
3.775	0.406	0.102
3.78333	0.373	0.098
3.79167	0.35	0.092
3.8	0.332	0.088
3.80833	0.322	0.083
3.81667	0.317	0.079
3.825	0.314	0.077
3.83333	0.311	0.074
3.84167	0.309	0.071
3.85	0.308	0.068
3.85833	0.306	0.064
3.86667	0.303	0.061
3.875	0.297	0.058
3.88333	0.29	0.057
3.89167	0.28	0.055
3.9	0.27	0.052
3.90833	0.257	0.051
3.91667	0.242	0.05
3.925	0.228	0.049
3.93333	0.215	0.047
3.94167	0.201	0.046
3.95	0.189	0.046
3.95833	0.178	0.045
3.96667	0.167	0.045
3.975	0.158	0.044
3.98333	0.149	0.045
3.99167	0.143	0.045
4	0.139	0.046
4.00833	0.134	0.046
4.01667	0.131	0.046
4.025	0.128	0.044
4.03333	0.125	0.043
4.04167	0.123	0.042
4.05	0.121	0.042
4.05833	0.119	0.041
4.06667	0.117	0.04
4.075	0.115	0.039
4.08333	0.113	0.038
4.09167	0.111	0.037
4.1	0.109	0.035
4.10833	0.107	0.034
4.11667	0.106	0.033
4.125	0.105	0.032
4.13333	0.104	0.032
4.14167	0.103	0.031
4.15	0.101	0.03
4.15833	0.099	0.029
4.16667	0.097	0.029
4.175	0.096	0.027
4.18333	0.095	0.025
4.19167	0.093	0.024
4.2	0.091	0.024
4.20833	0.088	0.023
4.21667	0.087	0.023
4.225	0.086	0.022
4.23333	0.085	0.02
4.24167	0.084	0.02
4.25	0.083	0.02
4.25833	0.082	0.019
4.26667	0.081	0.018
4.275	0.079	0.017
4.28333	0.078	0.016
4.29167	0.078	0.016
4.3	0.078	0.016
4.30833	0.078	0.015
4.31667	0.077	0.015
4.325	0.075	0.015
4.33333	0.075	0.014
4.34167	0.075	0.013
4.35	0.075	0.014
4.35833	0.075	0.013
4.36667	0.074	0.012
4.375	0.074	0.012
4.38333	0.074	0.011
4.39167	0.074	0.011
4.4	0.073	0.01
4.40833	0.072	0.009
4.41667	0.07	0.009
4.425	0.068	0.009
4.43333	0.068	0.008
4.44167	0.069	0.008
4.45	0.069	0.007
4.45833	0.068	0.006
4.46667	0.067	0.005
4.475	0.066	0.005
4.48333	0.064	0.006
4.49167	0.062	0.005
4.5	0.061	0.004
4.50833	0.06	0.004
4.51667	0.059	0.004
4.525	0.06	0.005
4.53333	0.059	0.006
4.54167	0.058	0.007
4.55	0.058	0.009
4.55833	0.057	0.01
4.56667	0.057	0.01
4.575	0.056	0.01
4.58333	0.054	0.011
4.59167	0.053	0.011
4.6	0.053	0.01
4.60833	0.054	0.009
4.61667	0.053	0.008
4.625	0.052	0.006
4.63333	0.052	0.004
4.64167	0.053	0.003
4.65	0.054	0.002
4.65833	0.055	0.002
4.66667	0.055	0.001
4.675	0.056	0.001
4.68333	0.058	0
4.69167	0.061	-0.001
4.7	0.063	-0.002
4.70833	0.067	-0.002
4.71667	0.073	-0.001
4.725	0.081	0.003
4.73333	0.091	0.009
4.74167	0.104	0.015
4.75	0.123	0.026
4.75833	0.147	0.042
4.76667	0.177	0.065
4.775	0.219	0.098
4.78333	0.279	0.147
4.79167	0.363	0.218
4.8	0.481	0.317
4.80833	0.639	0.452
4.81667	0.846	0.628
4.825	1.108	0.849
4.83333	1.43	1.112
4.84167	1.812	1.415
4.85	2.246	1.747
4.85833	2.719	2.094
4.86667	3.21	2.439
4.875	3.695	2.76
4.88333	4.15	3.04
4.89167	4.552	3.262
4.9	4.885	3.416
4.90833	5.136	3.499
4.91667	5.297	3.51
4.925	5.368	3.457
4.93333	5.352	3.354
4.94167	5.255	3.213
4.95	5.084	3.046
4.95833	4.846	2.863
4.96667	4.55	2.677
4.975	4.203	2.493
4.98333	3.82	2.316
4.99167	3.411	2.147
5	2.991	1.986
5.00833	2.575	1.832
5.01667	2.177	1.68
5.025	1.808	1.528
5.03333	1.476	1.376
5.04167	1.185	1.226
5.05	0.936	1.077
5.05833	0.729	0.932
5.06667	0.561	0.793
5.075	0.427	0.665
5.08333	0.324	0.548
5.09167	0.244	0.444
5.1	0.183	0.354
5.10833	0.137	0.277
5.11667	0.103	0.213
5.125	0.077	0.161
5.13333	0.058	0.12
5.14167	0.044	0.087
5.15	0.034	0.061
5.15833	0.025	0.04
5.16667	0.018	0.024
5.175	0.013	0.011
5.18333	0.01	0.001
5.19167	0.007	-0.007
5.2	0.003	-0.012
5.20833	0	-0.015
5.21667	-0.002	-0.019
5.225	-0.004	-0.023
5.23333	-0.006	-0.024
5.24167	-0.009	-0.026
5.25	-0.011	-0.028
5.25833	-0.012	-0.03
5.26667	-0.014	-0.031
5.275	-0.016	-0.033
5.28333	-0.018	-0.034
5.29167	-0.019	-0.034
5.3	-0.02	-0.035
5.30833	-0.021	-0.037
5.31667	-0.023	-0.039
5.325	-0.024	-0.041
5.33333	-0.025	-0.042
5.34167	-0.026	-0.042
5.35	-0.026	-0.043
5.35833	-0.027	-0.044
5.36667	-0.028	-0.045
5.375	-0.03	-0.045
5.38333	-0.031	-0.045
5.39167	-0.033	-0.046
5.4	-0.034	-0.047
5.40833	-0.035	-0.048
5.41667	-0.037	-0.049
5.425	-0.038	-0.049
5.43333	-0.039	-0.049
5.44167	-0.04	-0.049
5.45	-0.04	-0.05
5.45833	-0.041	-0.051
5.46667	-0.042	-0.052
5.475	-0.042	-0.052
5.48333	-0.042	-0.052
5.49167	-0.043	-0.053
5.5	-0.044	-0.053
5.50833	-0.045	-0.054
5.51667	-0.046	-0.055
5.525	-0.047	-0.055
5.53333	-0.048	-0.056
5.54167	-0.048	-0.056
5.55	-0.047	-0.057
5.55833	-0.048	-0.058
5.56667	-0.049	-0.059
5.575	-0.051	-0.059
5.58333	-0.052	-0.059
5.59167	-0.054	-0.059
5.6	-0.055	-0.059
5.60833	-0.055	-0.059
5.61667	-0.056	-0.058
5.625	-0.056	-0.059
5.63333	-0.057	-0.06
5.64167	-0.058	-0.06
5.65	-0.057	-0.06
5.65833	-0.058	-0.06
5.66667	-0.059	-0.061
5.675	-0.06	-0.062
5.68333	-0.061	-0.062
5.69167	-0.062	-0.062
5.7	-0.061	-0.064
5.70833	-0.061	-0.064
5.71667	-0.062	-0.064
5.725	-0.063	-0.064
5.73333	-0.063	-0.064
5.74167	-0.064	-0.064
5.75	-0.064	-0.064
5.75833	-0.063	-0.065
5.76667	-0.062	-0.066
5.775	-0.061	-0.067
5.78333	-0.061	-0.067
5.79167	-0.062	-0.067
5.8	-0.064	-0.067
5.80833	-0.065	-0.067
5.81667	-0.065	-0.067
5.825	-0.066	-0.068
5.83333	-0.067	-0.069
5.84167	-0.068	-0.069
5.85	-0.068	-0.069
5.85833	-0.069	-0.069
5.86667	-0.069	-0.069
5.875	-0.069	-0.069
5.88333	-0.071	-0.068
5.89167	-0.071	-0.066
5.9	-0.071	-0.066
5.90833	-0.069	-0.067
5.91667	-0.07	-0.07
5.925	-0.07	-0.072
5.93333	-0.071	-0.072
5.94167	-0.073	-0.071
5.95	-0.074	-0.072
5.95833	-0.075	-0.073
5.96667	-0.076	-0.073
5.975	-0.076	-0.074
5.98333	-0.077	-0.074
5.99167	-0.078	-0.075
6	-0.078	-0.075
6.00833	-0.077	-0.075
6.01667	-0.076	-0.075
6.025	-0.076	-0.076
6.03333	-0.076	-0.077
6.04167	-0.077	-0.077
6.05	-0.077	-0.077
6.05833	-0.076	-0.077
6.06667	-0.077	-0.077
6.075	-0.078	-0.076
6.08333	-0.078	-0.076
6.09167	-0.078	-0.076
6.1	-0.078	-0.076
6.10833	-0.078	-0.076
6.11667	-0.078	-0.076
6.125	-0.078	-0.076
6.13333	-0.077	-0.076
6.14167	-0.077	-0.077
6.15	-0.077	-0.078
6.15833	-0.077	-0.079
6.16667	-0.078	-0.078
6.175	-0.078	-0.077
6.18333	-0.078	-0.078
6.19167	-0.077	-0.079
6.2	-0.077	-0.079
6.20833	-0.076	-0.079
6.21667	-0.077	-0.079
6.225	-0.078	-0.079
6.23333	-0.079	-0.079
6.24167	-0.08	-0.079
6.25	-0.08	-0.079
6.25833	-0.08	-0.079
6.26667	-0.081	-0.079
6.275	-0.081	-0.08
6.28333	-0.081	-0.08
6.29167	-0.082	-0.08
6.3	-0.083	-0.079
6.30833	-0.084	-0.079
6.31667	-0.085	-0.079
6.325	-0.086	-0.079
6.33333	-0.087	-0.079
6.34167	-0.087	-0.079
6.35	-0.087	-0.079
6.35833	-0.087	-0.08
6.36667	-0.086	-0.08
6.375	-0.085	-0.08
6.38333	-0.086	-0.079
6.39167	-0.087	-0.079
6.4	-0.087	-0.079
6.40833	-0.088	-0.079
6.41667	-0.088	-0.08
6.425	-0.088	-0.08
6.43333	-0.089	-0.08
6.44167	-0.088	-0.079
6.45	-0.088	-0.078
6.45833	-0.087	-0.077
6.46667	-0.088	-0.077
6.475	-0.088	-0.076
6.48333	-0.088	-0.075
6.49167	-0.088	-0.075
6.5	-0.088	-0.075
6.50833	-0.087	-0.075
6.51667	-0.086	-0.075
6.525	-0.085	-0.075
6.53333	-0.085	-0.074
6.54167	-0.085	-0.073
6.55	-0.085	-0.072
6.55833	-0.085	-0.071
6.56667	-0.086	-0.07
6.575	-0.085	-0.071
6.58333	-0.086	-0.071
6.59167	-0.087	-0.071
6.6	-0.087	-0.071
6.60833	-0.088	-0.071
6.61667	-0.088	-0.071
6.625	-0.089	-0.072
6.63333	-0.089	-0.073
6.64167	-0.089	-0.074
6.65	-0.089	-0.074
6.65833	-0.09	-0.074
6.66667	-0.091	-0.075
6.675	-0.091	-0.075
6.68333	-0.093	-0.075
6.69167	-0.094	-0.076
6.7	-0.095	-0.076
6.70833	-0.095	-0.077
6.71667	-0.095	-0.077
6.725	-0.096	-0.077
6.73333	-0.097	-0.077
6.74167	-0.098	-0.077
6.75	-0.099	-0.077
6.75833	-0.101	-0.078
6.76667	-0.101	-0.078
6.775	-0.101	-0.079
6.78333	-0.101	-0.078
6.79167	-0.101	-0.077
6.8	-0.101	-0.077
6.80833	-0.1	-0.077
6.81667	-0.1	-0.078
6.825	-0.1	-0.078
6.83333	-0.1	-0.078
6.84167	-0.099	-0.078
6.85	-0.099	-0.078
6.85833	-0.1	-0.079
6.86667	-0.1	-0.079
6.875	-0.102	-0.08
6.88333	-0.103	-0.08
6.89167	-0.103	-0.079
6.9	-0.104	-0.078
6.90833	-0.104	-0.078
6.91667	-0.104	-0.078
6.925	-0.104	-0.078
6.93333	-0.104	-0.079
6.94167	-0.104	-0.078
6.95	-0.105	-0.078
6.95833	-0.104	-0.077
6.96667	-0.105	-0.077
6.975	-0.106	-0.077
6.98333	-0.106	-0.078
6.99167	-0.106	-0.078
7	-0.108	-0.078
7.00833	-0.108	-0.077
7.01667	-0.107	-0.075
7.025	-0.107	-0.074
7.03333	-0.107	-0.073
7.04167	-0.107	-0.074
7.05	-0.107	-0.073
7.05833	-0.107	-0.072
7.06667	-0.107	-0.069
7.075	-0.107	-0.067
7.08333	-0.108	-0.064
7.09167	-0.108	-0.06
7.1	-0.108	-0.056
7.10833	-0.107	-0.052
7.11667	-0.106	-0.047
7.125	-0.104	-0.041
7.13333	-0.103	-0.035
7.14167	-0.102	-0.027
7.15	-0.101	-0.019
7.15833	-0.1	-0.012
7.16667	-0.099	-0.004
7.175	-0.098	0.004
7.18333	-0.097	0.01
7.19167	-0.095	0.014
7.2	-0.093	0.017
7.20833	-0.091	0.018
7.21667	-0.089	0.017
7.225	-0.087	0.015
7.23333	-0.086	0.012
7.24167	-0.085	0.009
7.25	-0.084	0.005
7.25833	-0.084	0.001
7.26667	-0.083	-0.002
7.275	-0.084	-0.006
7.28333	-0.084	-0.01
7.29167	-0.084	-0.015
7.3	-0.085	-0.019
7.30833	-0.085	-0.023
7.31667	-0.086	-0.027
7.325	-0.088	-0.03
7.33333	-0.091	-0.033
7.34167	-0.093	-0.038
7.35	-0.094	-0.041
7.35833	-0.095	-0.044
7.36667	-0.097	-0.047
7.375	-0.098	-0.05
7.38333	-0.099	-0.053
7.39167	-0.102	-0.055
7.4	-0.103	-0.057
7.40833	-0.104	-0.06
7.41667	-0.105	-0.062
7.425	-0.107	-0.064
7.43333	-0.107	-0.066
7.44167	-0.107	-0.069
7.45	-0.108	-0.071
7.45833	-0.108	-0.074
7.46667	-0.11	-0.075
7.475	-0.109	-0.076
7.48333	-0.109	-0.078
7.49167	-0.109	-0.079
7.5	-0.11	-0.08
7.50833	-0.11	-0.081
7.51667	-0.11	-0.082
7.525	-0.111	-0.081
7.53333	-0.111	-0.082
7.54167	-0.111	-0.082
7.55	-0.111	-0.082
7.55833	-0.11	-0.082
7.56667	-0.11	-0.083
7.575	-0.109	-0.083
7.58333	-0.109	-0.083
7.59167	-0.109	-0.084
7.6	-0.11	-0.084
7.60833	-0.111	-0.083
7.61667	-0.112	-0.083
7.625	-0.112	-0.083
7.63333	-0.112	-0.084
7.64167	-0.111	-0.084
7.65	-0.111	-0.084
7.65833	-0.11	-0.084
7.66667	-0.111	-0.084
7.675	-0.111	-0.084
7.68333	-0.111	-0.084
7.69167	-0.11	-0.085
7.7	-0.11	-0.086
7.70833	-0.11	-0.087
7.71667	-0.109	-0.088
7.725	-0.109	-0.088
7.73333	-0.109	-0.088
7.74167	-0.109	-0.088
7.75	-0.109	-0.088
7.75833	-0.11	-0.088
7.76667	-0.111	-0.088
7.775	-0.112	-0.088
7.78333	-0.112	-0.088
7.79167	-0.111	-0.088
7.8	-0.109	-0.088
7.80833	-0.11	-0.088
7.81667	-0.111	-0.089
7.825	-0.111	-0.088
7.83333	-0.111	-0.088
7.84167	-0.112	-0.088
7.85	-0.112	-0.089
7.85833	-0.113	-0.089
7.86667	-0.114	-0.09
7.875	-0.114	-0.09
7.88333	-0.113	-0.09
7.89167	-0.112	-0.09
7.9	-0.113	-0.09
7.90833	-0.113	-0.09
7.91667	-0.113	-0.091
7.925	-0.112	-0.091
7.93333	-0.112	-0.091
7.94167	-0.113	-0.092
7.95	-0.113	-0.092
7.95833	-0.113	-0.091
7.96667	-0.113	-0.091
7.975	-0.113	-0.092
7.98333	-0.113	-0.092
7.99167	-0.113	-0.094
8	-0.114	-0.094

[truncated: 10 more sheets: Figure 3d, Figure 4b, Figure 4c, Figure 4d, Figure 5a, Figure 5b, Figure 6c, Figure S1, Figure S2, Figure S4]
